# Supplementary material for: The Identification and Comparative Analysis of Non-Coding RNAs in Spores and Mycelia of Penicillium expansum
Source: J Fungi (Basel). 2023 Oct 9;9(10):999. doi: 10.3390/jof9100999 (PMC10607695; doi:10.3390/jof9100999)
Supplement: Supplementary file 1 [file jof-09-00999-s001.zip › Supplementary Tables.xlsx]

## Sheet: Table S1
Table S1 The information of primer pairs for qRT-PCR validation
Name	Gene ID	NCBI ID	Gene descritpion	Length (bp)	Sequence（5'to3'）
RSG1	27680819	NW_015971349.1	Heat shock protein Hsp90, N-terminal	151	Forward	AACCAATTGGCACAAGACGC
					Reverse	ATTGAGCCTCGTCGCAAGAA
RSG2	27676340	NW_015971237.1	Mitochondrial carrier protein	145	Forward	CCCGTCTAGCACCGATTGAA
					Reverse	CACGGGCCAAGGGAGAAAAT
RSG3	27677815	NW_015971534.1	HSP20-like chaperone	174	Forward	GGTGCGTAGGAGTGTTGGAA
					Reverse	TGATCAAGGGCCACACAGAC
RSG4	27683431	NW_015971428.1	ATPase, F1 complex beta subunit/V1 complex, C-terminal	135	Forward	TGGCGAATAGAAGGTCAGATACG
					Reverse	ACGGTACGTGTTGTCGACTC
RSG5	27679320	NW_015971271.1	Chaperonin Cpn60	127	Forward	ATGCAGCGTGCTCTCTCTAC
					Reverse	AATTGGCAATCCAACGCACC
RSG6	27676582	NW_015971383.1	ATPase, F1/A1 complex, alpha subunit, N-terminal	179	Forward	AACCCCCAAAGTCTTGGCAT
					Reverse	GGCTTACAATCTCGCCGGTA
RSG7	27681841	NW_015971265.1	Redoxin	151	Forward	CGGTACGTGACCGCTCTTT
					Reverse	GCTTCTGGATGTACTCGGGG
RSG8	27677197	NW_015971172.1	HEAT, type 2	144	Forward	GGGTGACGATGATGAGGACAA
					Reverse	GGAGCCTGGAAGGAAACAGTTA
RSG9	27683447	NW_015971428.1	Hypothetical protein	194	Forward	CAATACGGCGCTTGAACTCG
					Reverse	ATTCTCCCGCACAACCCAAT

## Sheet: Table S2
Table S2 The summary of lncRNA sequencing results of P. expansum
Sample	Total raw reads	Total clean reads	GC of reads	Q20 of reads	Clean reads ratio	Total mapping clean reads	Total mapping ratio	Uniquely mapping ratio	Known mRNA gene	Novel mRNA gene	Known lncRNA gene	novel lncRNA gene
Pe6h-1	116422278	111757504	0.5277	0.97935	0.9599	71917740	0.7765	0.7727	9106	2293	0	2730
Pe6h-2	125033588	120467982	0.523	0.97145	0.9635	79789554	0.7147	0.7111	8994	2308	0	2754
Pe18h-1	117470094	114173088	0.5217	0.9756	0.9719	75157152	0.7988	0.7958	9335	2363	0	3018
Pe18h-2	116877990	114042120	0.5208	0.9743	0.9757	78015838	0.7936	0.7907	9247	2361	0	3053

## Sheet: Table S3
Table S3 The information of assembled transcripts in P. expansum
Gene ID	Transcrip number	Transcript ID	Exon number	Transcript length	Transcript start	Transcript end	Exon length	Exon start	Chain	Chromosome
27672698	1	XM_016737279.1_dup1	2	1731	340	2229	1504,227,	3402003	-	NW_015971301.1
27672699	1	XM_016737280.1_dup1	1	1965	3815	5779	1965,	3815	-	NW_015971301.1
27672700	1	XM_016737281.1_dup1	1	687	6664	7350	687,	6664	-	NW_015971301.1
27672701	1	XM_016737282.1_dup1	3	1467	8447	10025	164,997,306,	844786669720	-	NW_015971301.1
27672702	1	XM_016737283.1_dup1	3	2127	12000	14224	222,528,1377,	120001226912848	-	NW_015971301.1
27672703	1	XM_016737284.1_dup1	3	729	15590	16499	35,617,77,	155901568216423	+	NW_015971301.1
27672704	1	XM_016737285.1_dup1	3	1068	16581	17858	119,834,115,	165811675617744	-	NW_015971301.1
27672705	1	XM_016737286.1_dup1	2	1059	19817	21026	415,644,	1981720383	-	NW_015971301.1
27672706	1	XM_016737287.1_dup1	3	1710	23185	25045	327,365,1018,	231852360224028	-	NW_015971301.1
27672707	1	XM_016737288.1_dup1	2	1071	25906	27051	548,523,	2590626529	+	NW_015971301.1
27672708	1	XM_016737289.1_dup1	5	3330	28441	32023	290,2177,251,142,470,	2.84413e+24	-	NW_015971301.1
27672709	1	XM_016737290.1_dup1	4	1272	34037	35480	85,747,273,167,	3.40373e+19	+	NW_015971301.1
27672710	1	XM_016737291.1_dup1	6	2340	35622	38265	608,247,815,530,102,38,	3.56224e+29	-	NW_015971301.1
27672711	1	XM_016737292.1_dup1	2	2076	38838	40971	1612,464,	3883840508	-	NW_015971301.1
27672712	1	XM_016737293.1_dup1	1	972	46966	47937	972,	46966	+	NW_015971301.1
27672713	1	XM_016737294.1_dup1	1	1257	50879	52135	1257,	50879	+	NW_015971301.1
27672714	1	XM_016737295.1_dup1	4	1113	52912	54288	110,95,151,757,	5.29125e+19	+	NW_015971301.1
27672715	1	XM_016737296.1_dup1	3	2898	60467	63498	941,919,1038,	604676148462461	+	NW_015971301.1
27672716	1	XM_016737297.1_dup1	1	1278	63975	65252	1278,	63975	-	NW_015971301.1
27672717	1	XM_016737298.1_dup1	4	2301	66610	69104	504,327,1320,150,	6.66107e+19	+	NW_015971301.1
27672718	1	XM_016737299.1_dup1	3	1743	69506	71364	150,1431,162,	695066971771203	+	NW_015971301.1
27672719	1	XM_016737300.1_dup1	5	1230	72304	73747	180,133,749,75,93,	7.23047e+24	-	NW_015971301.1
27672720	1	XM_016737301.1_dup1	2	807	74454	75318	38,769,	7445474550	-	NW_015971301.1
27672721	1	XM_016737302.1_dup1	2	564	75870	76489	162,402,	7587076088	+	NW_015971301.1
27672722	1	XM_016737303.1_dup1	17	5445	76667	83404	847,294,213,375,84,619,116,72,124,315,163,728,234,280,227,547,207,	7.66678e+84	-	NW_015971301.1
27672723	1	XM_016737304.1_dup1	2	1113	84848	86031	527,586,	8484885446	-	NW_015971301.1
27672724	1	XM_016737305.1_dup1	4	1206	86757	88116	72,71,1018,45,	8.67579e+19	+	NW_015971301.1
27672725	1	XM_016737306.1_dup1	3	567	88356	89566	63,217,287,	883568851089280	-	NW_015971301.1
27672726	1	XM_016737307.1_dup1	3	2013	90035	92147	40,1640,333,	900359012791815	-	NW_015971301.1
27672727	1	XM_016737308.1_dup1	3	1449	93946	95515	33,413,1003,	939469402894513	+	NW_015971301.1
27672728	1	XM_016737309.1_dup1	4	1002	96289	97474	23,582,342,55,	9.629e+19	-	NW_015971301.1
27672729	1	XM_016737310.1_dup1	7	1152	97868	99390	70,509,311,163,43,14,42,	9.7869e+34	-	NW_015971301.1
27672730	1	XM_016737311.1_dup1	5	2697	99755	102720	18,113,496,248,1822,	9.9756e+27	+	NW_015971301.1
27672731	1	XM_016737312.1_dup1	6	1617	103108	105072	186,126,42,127,636,500,	1.03108e+35	+	NW_015971301.1
27672732	1	XM_016737313.1_dup1	2	4194	105650	109903	2504,1690,	105650108214	-	NW_015971301.1
27672733	1	XM_016737314.1_dup1	6	1326	110400	112034	25,72,106,462,486,175,	1.104e+35	+	NW_015971301.1
27672734	1	XM_016737315.1_dup1	4	981	112871	114046	239,134,305,303,	1.12871e+23	+	NW_015971301.1
27672735	1	XM_016737316.1_dup1	1	2043	115602	117644	2043,	115602	+	NW_015971301.1
27672736	1	XM_016737317.1_dup1	2	240	118661	118995	141,99,	118661118897	-	NW_015971301.1
27672737	1	XM_016737318.1_dup1	2	561	119163	119984	298,263,	119163119722	-	NW_015971301.1
27672738	1	XM_016737319.1_dup1	6	3018	120010	123406	46,123,397,354,1911,187,	1.2001e+35	+	NW_015971301.1
27672739	1	XM_016737320.1_dup1	3	981	124634	125742	35,750,196,	1.24634e+17	+	NW_015971301.1
27672740	1	XM_016737321.1_dup1	7	3675	126374	130588	6,28,209,275,61,1121,1975,	1.26374e+41	+	NW_015971301.1
27672741	1	XM_016737322.1_dup1	2	600	130921	131568	572,28,	130921131541	-	NW_015971301.1
27672742	1	XM_016737323.1_dup1	2	795	131864	132767	146,649,	131864132119	+	NW_015971301.1
27672743	1	XM_016737324.1_dup1	3	300	133105	133597	175,76,49,	1.33105e+17	-	NW_015971301.1
27672744	1	XM_016737325.1_dup1	5	1386	133624	135625	160,788,283,90,65,	1.33624e+29	-	NW_015971301.1
27672745	1	XM_016737326.1_dup1	10	3372	136448	140340	220,145,158,190,28,30,928,1127,436,110,	1.36448e+59	+	NW_015971301.1
27672746	1	XM_016737327.1_dup1	4	627	140719	141650	147,189,280,11,	1.40719e+23	+	NW_015971301.1
27672747	1	XM_016737328.1_dup1	1	381	146195	146575	381,	146195	+	NW_015971301.1
27672748	1	XM_016737329.1_dup1	3	513	149204	149876	313,83,117,	1.49204e+17	+	NW_015971301.1
27672749	1	XM_016737330.1_dup1	2	1590	150531	152186	1440,150,	150531152037	-	NW_015971301.1
27672750	1	XM_016737331.1_dup1	2	225	153054	153355	194,31,	153054153325	+	NW_015971301.1
27672751	1	XM_016737332.1_dup1	4	402	153812	154430	353,26,14,9,	1.53812e+23	-	NW_015971301.1
27672752	1	XM_016737333.1_dup1	3	2469	154931	157508	28,114,2327,	1.54931e+17	+	NW_015971301.1
27672753	1	XM_016737334.1_dup1	7	1446	158412	160314	219,222,130,112,147,240,376,	1.58412e+41	-	NW_015971301.1
27672754	1	XM_016737335.1_dup1	2	846	160985	161930	404,442,	160985161489	+	NW_015971301.1
27672755	1	XM_016737336.1_dup1	3	1095	162660	163863	468,129,498,	1.6266e+17	-	NW_015971301.1
27672756	1	XM_016737337.1_dup1	2	1302	165072	166441	1215,87,	165072166355	+	NW_015971301.1
27672757	1	XM_016737338.1_dup1	3	1401	166666	168189	315,331,755,	1.66666e+17	+	NW_015971301.1
27672758	1	XM_016737339.1_dup1	7	1647	168441	170447	231,242,475,212,90,244,153,	1.68441e+41	-	NW_015971301.1
27672759	1	XM_016737340.1_dup1	3	846	170735	171691	233,529,84,	1.70735e+17	+	NW_015971301.1
27672760	1	XM_016737341.1_dup1	3	1836	171730	173772	942,836,58,	1.7173e+17	-	NW_015971301.1
27672761	1	XM_016737342.1_dup1	2	924	174135	175116	174,750,	174135174367	+	NW_015971301.1
27672762	1	XM_016737343.1_dup1	3	1032	175322	176460	193,650,189,	1.75322e+17	+	NW_015971301.1
27672763	1	XM_016737344.1_dup1	4	1425	178554	180139	222,674,140,389,	1.78554e+23	+	NW_015971301.1
27672764	1	XM_016737345.1_dup1	3	879	182197	183199	8,132,739,	1.82197e+17	+	NW_015971301.1
27672765	1	XM_016737346.1_dup1	1	783	183928	184710	783,	183928	+	NW_015971301.1
27672766	1	XM_016737347.1_dup1	1	633	185271	185903	633,	185271	-	NW_015971301.1
27672767	1	XM_016737348.1_dup1	5	1320	187406	188980	154,303,360,405,98,	1.87406e+29	+	NW_015971301.1
27672768	1	XM_016737349.1_dup1	1	1455	190222	191676	1455,	190222	+	NW_015971301.1
27672769	1	XM_016737350.1_dup1	12	2154	192074	194854	110,418,43,4,335,578,92,26,190,59,270,29,	1.92074e+71	-	NW_015971301.1
27672770	1	XM_016737351.1_dup1	3	1248	195237	196600	70,474,704,	1.95237e+17	+	NW_015971301.1
27672771	1	XM_016737352.1_dup1	2	4248	197832	202136	3858,390,	197832201747	-	NW_015971301.1
27672772	1	XM_016737353.1_dup1	2	1458	202679	204191	71,1387,	202679202805	+	NW_015971301.1
27672773	1	XM_016737354.1_dup1	5	3444	204599	208289	216,766,728,792,942,	2.04599e+29	+	NW_015971301.1
27672774	1	XM_016737355.1_dup1	5	6417	209018	215681	1659,756,3423,292,287,	2.09018e+29	-	NW_015971301.1
27672775	1	XM_016737356.1_dup1	1	1107	220848	221954	1107,	220848	-	NW_015971301.1
27672776	1	XM_016737357.1_dup1	4	1452	223053	224669	52,68,1154,178,	2.23053e+23	+	NW_015971301.1
27672777	1	XM_016737358.1_dup1	1	1524	226085	227608	1524,	226085	+	NW_015971301.1
27672778	1	XM_016737359.1_dup1	1	4464	229400	233863	4464,	229400	+	NW_015971301.1
27672779	1	XM_016737360.1_dup1	1	915	235692	236606	915,	235692	+	NW_015971301.1
27672780	1	XM_016737361.1_dup1	1	1398	236730	238127	1398,	236730	-	NW_015971301.1
27672781	1	XM_016737362.1_dup1	4	927	238607	239695	188,245,439,55,	2.38607e+23	-	NW_015971301.1
27672782	1	XM_016737363.1_dup1	2	891	240800	241744	64,827,	240800240918	+	NW_015971301.1
27672783	1	XM_016737364.1_dup1	1	1194	242234	243427	1194,	242234	+	NW_015971301.1
27672784	1	XM_016737365.1_dup1	5	5214	243778	249225	1117,2666,92,985,354,	2.43778e+29	-	NW_015971301.1
27672785	1	XM_016737366.1_dup1	2	1206	250367	251629	242,964,	250367250666	+	NW_015971301.1
27672786	1	XM_016737367.1_dup1	2	672	251673	252396	524,148,	251673252249	-	NW_015971301.1
27672787	1	XM_016737368.1_dup1	2	1458	252614	254155	226,1232,	252614252924	+	NW_015971301.1
27672788	1	XM_016737369.1_dup1	2	2076	254628	256763	1986,90,	254628256674	-	NW_015971301.1
27672789	1	XM_016737370.1_dup1	1	630	257195	257824	630,	257195	+	NW_015971301.1
27672790	1	XM_016737371.1_dup1	5	462	258003	258757	129,131,148,31,23,	2.58003e+29	-	NW_015971301.1
27672791	1	XM_016737372.1_dup1	2	843	261751	262650	227,616,	261751262035	+	NW_015971301.1
27672792	1	XM_016737373.1_dup1	2	2847	263973	266880	49,2798,	263973264083	+	NW_015971301.1
27672793	1	XM_016737374.1_dup1	10	2037	268320	271066	186,145,178,437,601,228,73,111,68,10,	2.6832e+59	+	NW_015971301.1
27672794	1	XM_016737375.1_dup1	2	1368	272432	273876	557,811,	272432273066	-	NW_015971301.1
27672795	1	XM_016737376.1_dup1	1	1299	274729	276027	1299,	274729	+	NW_015971301.1
27672796	1	XM_016737377.1_dup1	1	888	278817	279704	888,	278817	+	NW_015971301.1
27672797	1	XM_016737378.1_dup1	2	1506	280042	281605	1105,401,	280042281205	-	NW_015971301.1
27672798	1	XM_016737379.1_dup1	1	1092	282283	283374	1092,	282283	+	NW_015971301.1
27672799	1	XM_016737380.1_dup1	2	1527	284048	285641	33,1494,	284048284148	+	NW_015971301.1
27672800	1	XM_016737381.1_dup1	1	795	289538	290332	795,	289538	-	NW_015971301.1
27672801	1	XM_016737382.1_dup1	1	321	291442	291762	321,	291442	+	NW_015971301.1
27672802	1	XM_016737383.1_dup1	1	1140	294648	295787	1140,	294648	-	NW_015971301.1
27672803	1	XM_016737384.1_dup1	7	2883	297787	301017	438,84,146,866,38,118,1193,	2.97787e+41	-	NW_015971301.1
27672804	1	XM_016737385.1_dup1	5	2208	302549	305024	94,151,665,1056,242,	3.02549e+29	+	NW_015971301.1
27672805	1	XM_016737386.1_dup1	4	882	305669	306731	44,120,216,502,	3.05669e+23	+	NW_015971301.1
27672806	1	XM_016737387.1_dup1	3	987	307031	308232	40,349,598,	3.07031e+17	+	NW_015971301.1
27672807	1	XM_016737388.1_dup1	4	7737	309904	317944	3930,2318,378,1111,	3.09904e+23	-	NW_015971301.1
27672808	1	XM_016737389.1_dup1	5	1257	319315	320829	91,417,519,174,56,	3.19315e+29	+	NW_015971301.1
27672809	1	XM_016737390.1_dup1	4	4461	321523	326310	1208,54,490,2709,	3.21523e+23	-	NW_015971301.1
27672810	1	XM_016737391.1_dup1	1	1044	326765	327808	1044,	326765	-	NW_015971301.1
27672811	1	XM_016737392.1_dup1	5	513	328329	329082	62,149,51,125,126,	3.28329e+29	+	NW_015971301.1
27672812	1	XM_016737393.1_dup1	6	809	329640	330879	269,116,167,51,77,129,	3.2964e+35	+	NW_015971301.1
27672813	1	XM_016737394.1_dup1	7	1050	219	1994	61,120,321,55,27,412,54,	2.19751e+24	+	NW_015971307.1
27672814	1	XM_016737395.1_dup1	3	1347	2014	3472	189,54,1104,	201422592369	+	NW_015971306.1
27672815	1	XM_016737396.1_dup1	4	228	4050	4646	80,53,84,11,	4050421543714630	-	NW_015971306.1
27672816	1	XM_016737397.1_dup1	5	918	5345	6579	33,132,562,156,35,	5.34554e+19	-	NW_015971306.1
27672817	1	XM_016737398.1_dup1	4	1308	7010	8496	47,501,97,663,	7010710876867830	-	NW_015971306.1
27672818	1	XM_016737399.1_dup1	5	3144	9098	12469	114,1144,1103,653,130,	9.09893e+22	-	NW_015971306.1
27672819	1	XM_016737400.1_dup1	1	1521	12951	14471	1521,	12951	+	NW_015971306.1
27672820	1	XM_016737401.1_dup1	5	741	14706	15769	280,344,79,13,25,	1.47062e+24	-	NW_015971306.1
27672821	1	XM_016737402.1_dup1	8	3612	16113	20593	367,1985,218,80,101,444,208,209,	1.61132e+39	+	NW_015971306.1
27672822	1	XM_016737403.1_dup1	5	510	24575	25433	14,121,162,66,147,	2.45752e+24	+	NW_015971306.1
27672823	1	XM_016737404.1_dup1	2	1113	28133	29317	60,1053,	2813328265	+	NW_015971306.1
27672824	1	XM_016737405.1_dup1	5	1659	29714	31600	366,162,125,860,146,	2.97143e+24	-	NW_015971306.1
27672825	1	XM_016737406.1_dup1	1	1050	35647	36696	1050,	35647	+	NW_015971306.1
27672826	1	XM_016737407.1_dup1	1	1470	37872	39341	1470,	37872	-	NW_015971306.1
27672827	1	XM_016737408.1_dup1	1	1617	41246	42862	1617,	41246	+	NW_015971306.1
27672828	1	XM_016737409.1_dup1	6	1260	44430	45969	39,112,65,849,96,99,	4.44304e+29	-	NW_015971306.1
27672829	1	XM_016737410.1_dup1	7	2325	46771	49684	286,156,1153,144,155,214,217,	4.67715e+34	+	NW_015971306.1
27672830	1	XM_016737411.1_dup1	3	525	54667	55317	218,217,90,	546675495455228	+	NW_015971306.1
27672831	1	XM_016737412.1_dup1	5	375	55915	56599	141,138,34,35,27,	5.59156e+24	-	NW_015971306.1
27672832	1	XM_016737413.1_dup1	2	1365	56922	58384	258,1107,	5692257278	+	NW_015971306.1
27672833	1	XM_016737414.1_dup1	1	3195	59234	62428	3195,	59234	+	NW_015971306.1
27672834	1	XM_016737415.1_dup1	2	1833	63775	65669	1009,824,	6377564846	-	NW_015971306.1
27672835	1	XM_016737416.1_dup1	1	738	66407	67144	738,	66407	+	NW_015971306.1
27672836	1	XM_016737417.1_dup1	6	6966	71144	78421	69,176,5955,206,511,49,	7.11447e+29	+	NW_015971306.1
27672837	1	XM_016737418.1_dup1	4	1587	79279	81029	134,233,843,377,	7.92798e+19	+	NW_015971306.1
27672838	1	XM_016737419.1_dup1	7	3930	81351	85962	2118,156,388,529,446,41,252,	8.13518e+34	-	NW_015971306.1
27672839	1	XM_016737420.1_dup1	4	1296	84498	85986	533,446,41,276,	8.44989e+19	-	NW_015971306.1
27672840	1	XM_016737421.1_dup1	4	1395	87310	88873	76,1042,97,180,	8.73109e+19	+	NW_015971306.1
27672841	1	XM_016737422.1_dup1	3	1401	89057	90569	981,181,239,	890579009490331	-	NW_015971306.1
27672842	1	XM_016737423.1_dup1	3	1191	90902	92222	210,874,107,	909029118692116	+	NW_015971306.1
27672843	1	XM_016737424.1_dup1	1	1587	92587	94173	1587,	92587	+	NW_015971306.1
27672844	1	XM_016737425.1_dup1	1	2883	96041	98923	2883,	96041	+	NW_015971306.1
27672845	1	XM_016737426.1_dup1	4	1377	99636	101241	163,101,363,750,	9.9637e+21	+	NW_015971306.1
27672846	1	XM_016737427.1_dup1	2	1425	101553	103034	687,738,	101553102297	+	NW_015971306.1
27672847	1	XM_016737428.1_dup1	2	1923	104371	106352	1476,447,	104371105906	-	NW_015971306.1
27672848	1	XM_016737429.1_dup1	3	543	113147	113815	96,143,304,	1.13147e+17	-	NW_015971306.1
27672849	1	XM_016737430.1_dup1	2	2166	118033	120266	621,1545,	118033118722	-	NW_015971306.1
27672850	1	XM_016737431.1_dup1	2	855	121081	122020	729,126,	121081121895	-	NW_015971306.1
27672851	1	XM_016737432.1_dup1	3	1593	123152	124856	540,520,533,	1.23152e+17	-	NW_015971306.1
27672852	1	XM_016737433.1_dup1	1	906	126281	127186	906,	126281	+	NW_015971306.1
27672853	1	XM_016737434.1_dup1	1	495	127650	128144	495,	127650	+	NW_015971306.1
27672854	1	XM_016737435.1_dup1	2	546	128904	129519	99,447,	128904129073	+	NW_015971306.1
27672855	1	XM_016737436.1_dup1	8	1404	129825	131624	89,258,552,346,28,60,25,46,	1.29825e+47	-	NW_015971306.1
27672856	1	XM_016737437.1_dup1	3	702	132071	132997	171,167,364,	1.32071e+17	-	NW_015971306.1
27672857	1	XM_016737438.1_dup1	5	1266	134059	135584	68,481,266,355,96,	1.34059e+29	+	NW_015971306.1
27672858	1	XM_016737439.1_dup1	4	879	135862	136915	389,57,39,394,	1.35862e+23	-	NW_015971306.1
27672859	1	XM_016737440.1_dup1	7	4167	137665	142636	27,41,2158,375,895,374,297,	1.37665e+41	+	NW_015971306.1
27672860	1	XM_016737441.1_dup1	3	816	142987	143929	115,587,114,	1.42987e+17	-	NW_015971306.1
27672861	1	XM_016737442.1_dup1	4	2160	144129	146452	103,816,138,1103,	1.44129e+23	+	NW_015971306.1
27672862	1	XM_016737443.1_dup1	1	1200	147444	148643	1200,	147444	-	NW_015971306.1
27672863	1	XM_016737444.1_dup1	1	1170	151544	152713	1170,	151544	+	NW_015971306.1
27672864	1	XM_016737445.1_dup1	2	1599	154641	156293	1360,239,	154641156055	-	NW_015971306.1
27672865	1	XM_016737446.1_dup1	2	306	156527	156917	34,272,	156527156646	+	NW_015971306.1
27672866	1	XM_016737447.1_dup1	3	984	157423	158526	806,90,88,	1.57423e+17	-	NW_015971306.1
27672867	1	XM_016737448.1_dup1	2	1182	159399	160659	706,476,	159399160184	-	NW_015971306.1
27672868	1	XM_016737449.1_dup1	1	234	160715	160948	234,	160715	-	NW_015971306.1
27672869	1	XM_016737450.1_dup1	3	1911	162130	164196	1044,228,639,	1.6213e+17	-	NW_015971306.1
27672870	1	XM_016737451.1_dup1	6	1029	164995	166348	80,49,101,139,529,131,	1.64995e+35	-	NW_015971306.1
27672871	1	XM_016737452.1_dup1	3	2871	166453	169444	17,252,2602,	1.66453e+17	+	NW_015971306.1
27672872	1	XM_016737453.1_dup1	2	1311	170403	171767	1027,284,	170403171484	-	NW_015971306.1
27672873	1	XM_016737454.1_dup1	4	1380	172553	174107	33,340,164,843,	1.72553e+23	+	NW_015971306.1
27672874	1	XM_016737455.1_dup1	2	852	174413	175378	402,450,	174413174929	-	NW_015971306.1
27672875	1	XM_016737456.1_dup1	4	1776	176258	178406	28,28,1675,45,	1.76258e+23	-	NW_015971306.1
27672876	1	XM_016737457.1_dup1	2	2292	180188	182534	2126,166,	180188182369	+	NW_015971306.1
27672877	1	XM_016737458.1_dup1	4	1020	184080	185318	161,416,122,321,	1.8408e+23	+	NW_015971306.1
27672878	1	XM_016737459.1_dup1	1	195	187718	187912	195,	187718	+	NW_015971306.1
27672879	1	XM_016737460.1_dup1	2	873	188224	189153	806,67,	188224189087	-	NW_015971306.1
27672880	1	XM_016737461.1_dup1	4	12030	189843	202040	2903,4821,221,4085,	1.89843e+23	-	NW_015971306.1
27672881	1	XM_016737462.1_dup1	1	1281	202723	204003	1281,	202723	+	NW_015971306.1
27672882	1	XM_016737463.1_dup1	1	1707	204329	206035	1707,	204329	-	NW_015971306.1
27672883	1	XM_016737464.1_dup1	2	1005	209288	210359	899,106,	209288210254	+	NW_015971306.1
27672884	1	XM_016737465.1_dup1	3	1245	213953	215381	30,183,1032,	2.13953e+17	+	NW_015971306.1
27672885	1	XM_016737466.1_dup1	3	1635	216204	218109	419,904,312,	2.16204e+17	-	NW_015971306.1
27672886	1	XM_016737467.1_dup1	2	555	218562	219215	90,465,	218562218751	+	NW_015971306.1
27672887	1	XM_016737468.1_dup1	2	1071	219404	220530	526,545,	219404219986	-	NW_015971306.1
27672888	1	XM_016737469.1_dup1	1	1251	220969	222219	1251,	220969	+	NW_015971306.1
27672889	1	XM_016737470.1_dup1	1	1155	222432	223586	1155,	222432	-	NW_015971306.1
27672890	1	XM_016737471.1_dup1	6	1500	224369	226168	171,141,85,69,618,416,	2.24369e+35	+	NW_015971306.1
27672891	1	XM_016737472.1_dup1	1	729	226876	227604	729,	226876	-	NW_015971306.1
27672892	1	XM_016737473.1_dup1	10	1755	227983	230233	292,58,79,106,170,261,96,133,91,469,	2.27983e+59	+	NW_015971306.1
27672893	1	XM_016737474.1_dup1	13	1602	230779	233026	62,96,65,368,43,27,119,96,95,304,60,67,200,	2.30779e+77	+	NW_015971306.1
27672894	1	XM_016737475.1_dup1	5	753	233623	234608	75,100,51,484,43,	2.33623e+29	-	NW_015971306.1
27672895	1	XM_016737476.1_dup1	1	342	235480	235821	342,	235480	+	NW_015971306.1
27672896	1	XM_016737477.1_dup1	4	1920	236623	238693	1223,87,341,269,	2.36623e+23	+	NW_015971306.1
27672897	1	XM_016737478.1_dup1	7	2877	238827	242830	655,359,361,107,118,59,1218,	2.38827e+41	-	NW_015971306.1
27672898	1	XM_016737479.1_dup1	2	1308	243825	245213	468,840,	243825244374	-	NW_015971306.1
27672899	1	XM_016737480.1_dup1	1	1647	246052	247698	1647,	246052	-	NW_015971306.1
27672900	1	XM_016737481.1_dup1	3	2067	249040	251245	65,1439,563,	2.4904e+17	-	NW_015971306.1
27672901	1	XM_016737482.1_dup1	4	2847	3061	6092	970,1361,188,328,	3061408755045760	-	NW_015971304.1
27672902	1	XM_016737483.1_dup1	1	1917	6948	8864	1917,	6948	+	NW_015971304.1
27672903	1	XM_016737484.1_dup1	1	1494	9153	10646	1494,	9153	-	NW_015971304.1
27672904	1	XM_016737485.1_dup1	1	801	11508	12308	801,	11508	+	NW_015971304.1
27672905	1	XM_016737486.1_dup1	3	351	12935	13432	225,74,52,	129351322813381	-	NW_015971304.1
27672906	1	XM_016737487.1_dup1	4	1206	14266	15663	246,126,589,245,	1.42661e+19	+	NW_015971304.1
27672907	1	XM_016737488.1_dup1	3	759	16314	17215	272,431,56,	163141666317160	-	NW_015971304.1
27672908	1	XM_016737489.1_dup1	2	1773	18312	20229	896,877,	1831219353	-	NW_015971304.1
27672909	1	XM_016737490.1_dup1	4	2673	20577	23430	466,343,509,1355,	2.05772e+19	+	NW_015971304.1
27672910	1	XM_016737491.1_dup1	2	2124	23593	26421	518,1606,	2359324816	+	NW_015971304.1
27672911	1	XM_016737492.1_dup1	2	2316	26534	28908	1983,333,	2653428576	-	NW_015971304.1
27672912	1	XM_016737493.1_dup1	5	3423	29182	32888	6,124,306,617,2370,	2.91823e+24	+	NW_015971304.1
27672913	1	XM_016737494.1_dup1	7	408	33188	33987	49,138,64,78,7,21,51,	3.31883e+34	-	NW_015971304.1
27672914	1	XM_016737495.1_dup1	3	1644	34089	35843	288,353,1003,	340893443834841	+	NW_015971304.1
27672915	1	XM_016737496.1_dup1	1	726	36037	36762	726,	36037	+	NW_015971304.1
27672916	1	XM_016737497.1_dup1	2	1515	36928	38492	1495,20,	3692838473	-	NW_015971304.1
27672917	1	XM_016737498.1_dup1	1	2031	39087	41117	2031,	39087	+	NW_015971304.1
27672918	1	XM_016737499.1_dup1	4	1341	41541	43146	807,213,246,75,	4.15414e+19	-	NW_015971304.1
27672919	1	XM_016737500.1_dup1	3	330	44061	44504	88,90,152,	440614420644353	-	NW_015971304.1
27672920	1	XM_016737501.1_dup1	1	2616	44979	47594	2616,	44979	-	NW_015971304.1
27672921	1	XM_016737502.1_dup1	1	360	48201	48560	360,	48201	+	NW_015971304.1
27672922	1	XM_016737503.1_dup1	1	1923	48584	50506	1923,	48584	-	NW_015971304.1
27672923	1	XM_016737504.1_dup1	6	1956	56543	59090	165,758,87,296,460,190,	5.65436e+29	+	NW_015971304.1
27672924	1	XM_016737505.1_dup1	3	2883	59468	62474	85,2581,217,	594685960762258	-	NW_015971304.1
27672925	1	XM_016737506.1_dup1	5	2328	62834	65413	1109,691,369,87,72,	6.28346e+24	-	NW_015971304.1
27672926	1	XM_016737507.1_dup1	3	1071	66748	67977	251,696,124,	667486710467854	+	NW_015971304.1
27672927	1	XM_016737508.1_dup1	4	2679	68333	71183	2271,152,74,182,	6.83337e+19	-	NW_015971304.1
27672928	1	XM_016737509.1_dup1	1	2313	73844	76156	2313,	73844	+	NW_015971304.1
27672929	1	XM_016737510.1_dup1	3	717	76812	77643	279,90,348,	768127714377296	-	NW_015971304.1
27672930	1	XM_016737511.1_dup1	7	2694	78357	81404	179,87,127,175,591,554,981,	7.83578e+34	+	NW_015971304.1
27672931	1	XM_016737512.1_dup1	7	1050	82426	83820	37,114,338,342,151,16,52,	8.24268e+34	-	NW_015971304.1
27672932	1	XM_016737513.1_dup1	3	546	84028	84781	309,195,42,	840288443384740	+	NW_015971304.1
27672933	1	XM_016737514.1_dup1	5	1704	85330	87363	849,369,130,170,186,	8.53309e+24	-	NW_015971304.1
27672934	1	XM_016737515.1_dup1	3	765	88405	89384	49,578,138,	884058860189247	+	NW_015971304.1
27672935	1	XM_016737516.1_dup1	7	2772	90109	93271	1914,262,120,156,178,91,51,	9.01099e+34	+	NW_015971304.1
27672936	1	XM_016737517.1_dup1	1	1614	93566	95179	1614,	93566	-	NW_015971304.1
27672937	1	XM_016737518.1_dup1	1	741	95897	96637	741,	95897	+	NW_015971304.1
27672938	1	XM_016737519.1_dup1	1	717	98415	99131	717,	98415	+	NW_015971304.1
27672939	1	XM_016737520.1_dup1	5	1308	100159	101709	127,168,116,278,619,	1.00159e+29	+	NW_015971304.1
27672940	1	XM_016737521.1_dup1	1	261	102549	102809	261,	102549	-	NW_015971304.1
27672941	1	XM_016737522.1_dup1	4	4200	102904	107355	66,196,3710,228,	1.02904e+23	+	NW_015971304.1
27672942	1	XM_016737523.1_dup1	3	783	107913	108858	40,401,342,	1.07913e+17	+	NW_015971304.1
27672943	1	XM_016737524.1_dup1	1	1743	112244	113986	1743,	112244	+	NW_015971304.1
27672944	1	XM_016737525.1_dup1	1	822	114603	115424	822,	114603	-	NW_015971304.1
27672945	1	XM_016737526.1_dup1	9	2928	116986	120468	282,405,426,385,134,176,388,587,145,	1.16986e+53	-	NW_015971304.1
27672946	1	XM_016737527.1_dup1	3	1482	121384	122972	1367,80,35,	1.21384e+17	-	NW_015971304.1
27672947	1	XM_016737528.1_dup1	3	357	123253	123818	25,142,190,	1.23253e+17	+	NW_015971304.1
27672948	1	XM_016737529.1_dup1	2	732	123956	124747	324,408,	123956124340	-	NW_015971304.1
27672949	1	XM_016737530.1_dup1	4	1368	125705	127246	420,695,111,142,	1.25705e+23	-	NW_015971304.1
27672950	1	XM_016737531.1_dup1	2	231	127594	127917	184,47,	127594127871	+	NW_015971304.1
27672951	1	XM_016737532.1_dup1	3	816	129315	130263	630,45,141,	1.29315e+17	-	NW_015971304.1
27672952	1	XM_016737533.1_dup1	1	1941	132214	134154	1941,	132214	+	NW_015971304.1
27672953	1	XM_016737534.1_dup1	5	3804	135117	139342	1543,88,568,203,1402,	1.35117e+29	+	NW_015971304.1
27672954	1	XM_016737535.1_dup1	4	957	142122	143471	115,314,510,18,	1.42122e+23	+	NW_015971304.1
27672955	1	XM_016737536.1_dup1	1	915	144566	145480	915,	144566	-	NW_015971304.1
27672956	1	XM_016737537.1_dup1	6	1305	149146	151017	299,14,220,546,65,161,	1.49146e+35	+	NW_015971304.1
27672957	1	XM_016737538.1_dup1	1	654	151415	152068	654,	151415	-	NW_015971304.1
27672958	1	XM_016737539.1_dup1	3	1731	154278	156144	1041,283,407,	1.54278e+17	+	NW_015971304.1
27672959	1	XM_016737540.1_dup1	5	1588	156682	158817	276,264,134,316,598,	1.56682e+29	-	NW_015971304.1
27672960	1	XM_016737541.1_dup1	2	849	159661	160567	677,172,	159661160396	-	NW_015971304.1
27672961	1	XM_016737542.1_dup1	1	1158	161186	162343	1158,	161186	+	NW_015971304.1
27672962	1	XM_016737543.1_dup1	3	1476	163260	164864	481,466,529,	1.6326e+17	-	NW_015971304.1
27672963	1	XM_016737544.1_dup1	1	654	165731	166384	654,	165731	-	NW_015971304.1
27672964	1	XM_016737545.1_dup1	1	1017	166944	167960	1017,	166944	+	NW_015971304.1
27672965	1	XM_016737546.1_dup1	2	2019	168237	170313	232,1787,	168237168527	-	NW_015971304.1
27672966	1	XM_016737547.1_dup1	6	3630	171461	175415	357,269,90,2027,94,793,	1.71461e+35	+	NW_015971304.1
27672967	1	XM_016737548.1_dup1	6	2487	175937	178732	218,416,1039,285,414,115,	1.75937e+35	-	NW_015971304.1
27672968	1	XM_016737549.1_dup1	2	843	179009	179900	547,296,	179009179605	+	NW_015971304.1
27672969	1	XM_016737550.1_dup1	3	1599	179969	181669	947,623,29,	1.79969e+17	-	NW_015971304.1
27672970	1	XM_016737551.1_dup1	4	927	182137	183215	106,277,405,139,	1.82137e+23	+	NW_015971304.1
27672971	1	XM_016737552.1_dup1	4	663	184725	185566	237,126,123,177,	1.84725e+23	-	NW_015971304.1
27672972	1	XM_016737553.1_dup1	14	6771	186133	194027	687,302,151,171,1168,42,678,1056,23,361,1364,229,176,363,	1.86133e+83	-	NW_015971304.1
27672973	1	XM_016737554.1_dup1	8	1677	195832	197885	283,104,156,109,163,166,52,644,	1.95832e+47	+	NW_015971304.1
27672974	1	XM_016737555.1_dup1	3	756	199067	199946	260,285,211,	1.99067e+17	+	NW_015971304.1
27672975	1	XM_016737556.1_dup1	1	534	201606	202139	534,	201606	+	NW_015971304.1
27672976	1	XM_016737557.1_dup1	2	4953	203338	208358	4888,65,	203338208294	-	NW_015971304.1
27672977	1	XM_016737558.1_dup1	2	486	1316	1992	397,89,	13161904	+	NW_015971309.1
27672978	1	XM_016737559.1_dup1	1	618	3934	4551	618,	3934	+	NW_015971309.1
27672979	1	XM_016737560.1_dup1	1	975	4881	5855	975,	4881	-	NW_015971309.1
27672980	1	XM_016737561.1_dup1	1	813	7800	8612	813,	7800	+	NW_015971309.1
27672981	1	XM_016737562.1_dup1	1	483	9899	10381	483,	9899	+	NW_015971309.1
27672982	1	XM_016737563.1_dup1	2	3498	11355	14941	339,3159,	1135511783	+	NW_015971309.1
27672983	1	XM_016737564.1_dup1	1	3735	16433	20167	3735,	16433	+	NW_015971309.1
27672984	1	XM_016737565.1_dup1	5	1893	24026	26122	189,210,482,228,784,	2.40262e+24	+	NW_015971309.1
27672985	1	XM_016737566.1_dup1	8	1635	26452	28574	431,201,308,78,188,128,122,179,	2.64523e+39	-	NW_015971309.1
27672986	1	XM_016737567.1_dup1	5	939	29182	30402	81,90,644,73,51,	2.91823e+24	+	NW_015971309.1
27672987	1	XM_016737568.1_dup1	1	1026	35782	36807	1026,	35782	-	NW_015971309.1
27672988	1	XM_016737569.1_dup1	2	864	39375	40295	349,515,	3937539781	+	NW_015971309.1
27672989	1	XM_016737570.1_dup1	2	609	40833	41655	327,282,	4083341374	-	NW_015971309.1
27672990	1	XM_016737571.1_dup1	1	426	42803	43228	426,	42803	-	NW_015971309.1
27672991	1	XM_016737572.1_dup1	1	1206	43653	44858	1206,	43653	-	NW_015971309.1
27672992	1	XM_016737573.1_dup1	1	345	47088	47432	345,	47088	+	NW_015971309.1
27672993	1	XM_016737574.1_dup1	5	3189	48396	51794	1436,361,213,754,425,	4.83965e+24	-	NW_015971309.1
27672994	1	XM_016737575.1_dup1	1	735	52791	53525	735,	52791	+	NW_015971309.1
27672995	1	XM_016737576.1_dup1	1	771	54044	54814	771,	54044	+	NW_015971309.1
27672996	1	XM_016737577.1_dup1	7	3228	55139	58928	341,112,251,232,294,1978,20,	5.51396e+34	-	NW_015971309.1
27672997	1	XM_016737578.1_dup1	13	3777	60379	65123	102,50,734,24,152,92,169,68,148,766,151,383,938,	6.03796e+64	+	NW_015971309.1
27672998	1	XM_016737579.1_dup1	2	1692	65667	67412	279,1413,	6566766000	+	NW_015971309.1
27672999	1	XM_016737580.1_dup1	2	1464	67829	69389	36,1428,	6782967962	+	NW_015971309.1
27673000	1	XM_016737581.1_dup1	1	702	72006	72707	702,	72006	+	NW_015971309.1
27673001	1	XM_016737582.1_dup1	1	1737	73243	74979	1737,	73243	-	NW_015971309.1
27673002	1	XM_016737583.1_dup1	4	918	75036	76180	401,290,11,216,	7.50368e+19	-	NW_015971309.1
27673003	1	XM_016737584.1_dup1	2	312	76878	77500	302,10,	7687877491	-	NW_015971309.1
27673004	1	XM_016737585.1_dup1	3	2232	78716	81057	85,281,1866,	787167885879192	-	NW_015971309.1
27673005	1	XM_016737586.1_dup1	2	2760	89241	92055	57,2703,	8924189353	+	NW_015971309.1
27673006	1	XM_016737587.1_dup1	1	1236	92789	94024	1236,	92789	+	NW_015971309.1
27673007	1	XM_016737588.1_dup1	1	717	94353	95069	717,	94353	-	NW_015971309.1
27673008	1	XM_016737589.1_dup1	3	1680	96569	98686	326,29,1325,	965699727797362	+	NW_015971309.1
27673009	1	XM_016737590.1_dup1	3	1488	98961	100548	828,457,203,	9896199842100340	-	NW_015971309.1
27673010	1	XM_016737591.1_dup1	5	1473	101093	102780	51,789,315,167,151,	1.01093e+29	+	NW_015971309.1
27673011	1	XM_016737592.1_dup1	1	4527	103368	107894	4527,	103368	-	NW_015971309.1
27673012	1	XM_016737593.1_dup1	1	903	110437	111339	903,	110437	-	NW_015971309.1
27673013	1	XM_016737594.1_dup1	1	711	113607	114317	711,	113607	-	NW_015971309.1
27673014	1	XM_016737595.1_dup1	3	1422	117896	119446	38,721,663,	1.17896e+17	-	NW_015971309.1
27673015	1	XM_016737596.1_dup1	3	1125	119868	121114	45,105,975,	1.19868e+17	+	NW_015971309.1
27673016	1	XM_016737597.1_dup1	6	1305	121375	122945	752,297,80,6,102,68,	1.21375e+35	-	NW_015971309.1
27673017	1	XM_016737598.1_dup1	6	3024	123264	126548	841,351,87,544,717,484,	1.23264e+35	+	NW_015971309.1
27673018	1	XM_016737599.1_dup1	4	1977	126760	129082	1491,212,196,78,	1.2676e+23	-	NW_015971309.1
27673019	1	XM_016737600.1_dup1	2	1278	129441	130780	1218,60,	129441130721	+	NW_015971309.1
27673020	1	XM_016737601.1_dup1	1	1575	131351	132925	1575,	131351	+	NW_015971309.1
27673021	1	XM_016737602.1_dup1	3	1044	133887	135053	119,479,446,	1.33887e+17	-	NW_015971309.1
27673022	1	XM_016737603.1_dup1	2	219	136914	137332	104,115,	136914137218	+	NW_015971309.1
27673023	1	XM_016737604.1_dup1	1	378	142213	142590	378,	142213	+	NW_015971309.1
27673024	1	XM_016737605.1_dup1	2	3633	144264	147947	3623,10,	144264147938	-	NW_015971309.1
27673025	1	XM_016737606.1_dup1	2	459	150118	150643	351,108,	150118150536	+	NW_015971309.1
27673026	1	XM_016737607.1_dup1	6	1704	150891	153469	39,409,383,444,278,151,	1.50891e+35	-	NW_015971309.1
27673027	1	XM_016737608.1_dup1	4	1212	154224	155606	800,157,211,44,	1.54224e+23	-	NW_015971309.1
27673028	1	XM_016737609.1_dup1	2	1803	158016	159874	1641,162,	158016159713	-	NW_015971309.1
27673029	1	XM_016737610.1_dup1	1	2568	160388	162955	2568,	160388	-	NW_015971309.1
27673030	1	XM_016737611.1_dup1	1	1416	163109	164524	1416,	163109	-	NW_015971309.1
27673031	1	XM_016737612.1_dup1	4	1425	165736	167415	231,298,320,576,	1.65736e+23	+	NW_015971309.1
27673032	1	XM_016737613.1_dup1	6	1413	167656	169390	186,124,300,14,138,651,	1.67656e+35	+	NW_015971309.1
27673033	1	XM_016737614.1_dup1	6	1455	170240	172039	257,296,447,65,192,198,	1.7024e+35	-	NW_015971309.1
27673034	1	XM_016737615.1_dup1	5	2532	175621	178530	8,16,58,2432,18,	1.75621e+29	+	NW_015971309.1
27673035	1	XM_016737616.1_dup1	2	219	178639	179040	167,52,	178639178989	-	NW_015971309.1
27673036	1	XM_016737617.1_dup1	5	2181	179283	181707	65,119,699,980,318,	1.79283e+29	+	NW_015971309.1
27673037	1	XM_016737618.1_dup1	2	660	181858	182591	39,621,	181858181971	-	NW_015971309.1
27673038	1	XM_016737619.1_dup1	2	678	182843	183691	200,478,	182843183214	-	NW_015971309.1
27673039	1	XM_016737620.1_dup1	1	1917	184188	186104	1917,	184188	-	NW_015971309.1
27673040	1	XM_016737621.1_dup1	7	1632	187488	189496	472,78,435,459,95,78,15,	1.87488e+41	+	NW_015971309.1
27673041	1	XM_016737622.1_dup1	2	1629	189820	191501	906,723,	189820190779	-	NW_015971309.1
27673042	1	XM_016737623.1_dup1	3	393	192527	193044	119,131,143,	1.92527e+17	-	NW_015971309.1
27673043	1	XM_016737624.1_dup1	3	3600	193672	197406	3471,71,58,	1.93672e+17	-	NW_015971309.1
27673044	1	XM_016737625.1_dup1	2	933	197985	198970	736,197,	197985198774	+	NW_015971309.1
27673045	1	XM_016737626.1_dup1	6	1539	199509	201832	15,41,69,84,156,1174,	1.99509e+35	+	NW_015971309.1
27673046	1	XM_016737627.1_dup1	8	3246	201907	205993	1139,303,207,393,132,514,306,252,	2.01907e+47	-	NW_015971309.1
27673047	1	XM_016737628.1_dup1	2	2013	206619	208711	1250,763,	206619207949	-	NW_015971309.1
27673048	1	XM_016737629.1_dup1	1	1626	211512	213137	1626,	211512	+	NW_015971309.1
27673049	1	XM_016737630.1_dup1	8	1611	213844	215935	171,37,32,43,168,77,825,258,	2.13844e+47	+	NW_015971309.1
27673050	1	XM_016737631.1_dup1	3	9633	216328	226057	9541,36,56,	2.16328e+17	-	NW_015971309.1
27673051	1	XM_016737632.1_dup1	5	1695	226400	228556	98,88,1023,356,130,	2.264e+29	+	NW_015971309.1
27673052	1	XM_016737633.1_dup1	1	1248	229359	230606	1248,	229359	+	NW_015971309.1
27673053	1	XM_016737634.1_dup1	5	4662	231224	236719	3666,404,426,97,69,	2.31224e+29	-	NW_015971309.1
27673054	1	XM_016737635.1_dup1	1	2544	237123	239666	2544,	237123	+	NW_015971309.1
27673055	1	XM_016737636.1_dup1	1	642	243241	243882	642,	243241	-	NW_015971309.1
27673056	1	XM_016737637.1_dup1	5	1608	245977	247798	72,103,235,460,738,	2.45977e+29	+	NW_015971309.1
27673057	1	XM_016737638.1_dup1	5	1572	249226	251059	323,626,21,465,137,	2.49226e+29	+	NW_015971309.1
27673058	1	XM_016737639.1_dup1	1	969	252728	253696	969,	252728	-	NW_015971309.1
27673059	1	XM_016737640.1_dup1	6	2892	256376	259569	396,282,462,325,365,1062,	2.56376e+35	+	NW_015971309.1
27673060	1	XM_016737641.1_dup1	3	2004	260260	262423	1403,417,184,	2.6026e+17	+	NW_015971309.1
27673061	1	XM_016737642.1_dup1	4	5289	262988	268450	98,1307,3588,296,	2.62988e+23	-	NW_015971309.1
27673062	1	XM_016737643.1_dup1	4	5568	270266	275998	110,189,5237,32,	2.70266e+23	+	NW_015971309.1
27673063	1	XM_016737644.1_dup1	3	291	277392	277810	48,48,195,	2.77392e+17	-	NW_015971309.1
27673064	1	XM_016737645.1_dup1	2	1908	277989	279964	491,1417,	277989278548	-	NW_015971309.1
27673065	1	XM_016737646.1_dup1	3	339	280560	281004	113,112,114,	2.8056e+17	-	NW_015971309.1
27673066	1	XM_016737647.1_dup1	1	1038	281462	282499	1038,	281462	+	NW_015971309.1
27673067	1	XM_016737648.1_dup1	2	4293	283645	287993	4082,211,	283645287783	+	NW_015971309.1
27673068	1	XM_016737649.1_dup1	6	951	288647	289943	161,425,15,125,177,48,	2.88647e+35	+	NW_015971309.1
27673069	1	XM_016737650.1_dup1	1	843	290092	290934	843,	290092	-	NW_015971309.1
27673070	1	XM_016737651.1_dup1	2	252	291797	292102	237,15,	291797292088	-	NW_015971309.1
27673071	1	XM_016737652.1_dup1	6	1512	292670	294454	835,41,269,83,86,198,	2.9267e+35	+	NW_015971309.1
27673072	1	XM_016737653.1_dup1	1	555	297963	298517	555,	297963	+	NW_015971309.1
27673073	1	XM_016737654.1_dup1	4	3021	298595	301793	2798,87,97,39,	2.98595e+23	-	NW_015971309.1
27673074	1	XM_016737655.1_dup1	2	1305	302063	303417	717,588,	302063302830	-	NW_015971309.1
27673075	1	XM_016737656.1_dup1	5	1584	304928	306720	81,72,133,105,1193,	3.04928e+29	+	NW_015971309.1
27673076	1	XM_016737657.1_dup1	2	897	307808	308805	669,228,	307808308578	-	NW_015971309.1
27673077	1	XM_016737658.1_dup1	2	2319	310716	313088	1503,816,	310716312273	+	NW_015971309.1
27673078	1	XM_016737659.1_dup1	2	3783	315027	318874	1003,2780,	315027316095	+	NW_015971309.1
27673079	1	XM_016737660.1_dup1	2	600	320185	320843	558,42,	320185320802	-	NW_015971309.1
27673080	1	XM_016737661.1_dup1	1	975	320988	321962	975,	320988	+	NW_015971309.1
27673081	1	XM_016737662.1_dup1	3	603	322160	322875	178,398,27,	3.2216e+17	-	NW_015971309.1
27673082	1	XM_016737663.1_dup1	4	459	323131	323810	16,19,94,330,	3.23131e+23	+	NW_015971309.1
27673083	1	XM_016737664.1_dup1	4	498	324178	324916	234,140,38,86,	3.24178e+23	-	NW_015971309.1
27673084	1	XM_016737665.1_dup1	2	1353	325306	326755	673,680,	325306326076	-	NW_015971309.1
27673085	1	XM_016737666.1_dup1	4	1164	327343	328655	18,83,982,81,	3.27343e+23	-	NW_015971309.1
27673086	1	XM_016737667.1_dup1	5	738	329211	330196	151,14,528,37,8,	3.29211e+29	-	NW_015971309.1
27673087	1	XM_016737668.1_dup1	3	1071	331301	332482	419,561,91,	3.31301e+17	-	NW_015971309.1
27673088	1	XM_016737669.1_dup1	3	6369	336277	342807	179,5890,300,	3.36277e+17	+	NW_015971309.1
27673089	1	XM_016737670.1_dup1	2	2199	343790	346134	1574,625,	343790345510	+	NW_015971309.1
27673090	1	XM_016737671.1_dup1	5	2055	352918	355226	7,688,435,880,45,	3.52918e+29	+	NW_015971309.1
27673091	1	XM_016737672.1_dup1	2	2703	355364	358128	1017,1686,	355364356443	-	NW_015971309.1
27673092	1	XM_016737673.1_dup1	4	984	359267	360415	540,187,114,143,	3.59267e+23	+	NW_015971309.1
27673093	1	XM_016737674.1_dup1	3	1227	360905	362243	989,134,104,	3.60905e+17	-	NW_015971309.1
27673094	1	XM_016737675.1_dup1	4	2928	362836	365923	229,1895,72,732,	3.62836e+23	+	NW_015971309.1
27673095	1	XM_016737676.1_dup1	1	3351	366500	369850	3351,	366500	-	NW_015971309.1
27673096	1	XM_016737677.1_dup1	4	711	370310	371167	245,293,99,74,	3.7031e+23	-	NW_015971309.1
27673097	1	XM_016737678.1_dup1	3	1065	371352	372530	174,84,807,	3.71352e+17	+	NW_015971309.1
27673098	1	XM_016737679.1_dup1	3	759	372783	373701	639,93,27,	3.72783e+17	-	NW_015971309.1
27673099	1	XM_016737680.1_dup1	1	2388	373915	376302	2388,	373915	+	NW_015971309.1
27673100	1	XM_016737681.1_dup1	1	912	377368	378279	912,	377368	+	NW_015971309.1
27673101	1	XM_016737682.1_dup1	4	969	380698	382067	87,289,491,102,	3.80698e+23	-	NW_015971309.1
27673102	1	XM_016737683.1_dup1	3	1485	382916	384519	963,435,87,	3.82916e+17	-	NW_015971309.1
27673103	1	XM_016737684.1_dup1	5	4620	384849	390022	55,3269,25,713,558,	3.84849e+29	+	NW_015971309.1
27673104	1	XM_016737685.1_dup1	4	1674	390718	392555	259,100,1062,253,	3.90718e+23	-	NW_015971309.1
27673105	1	XM_016737686.1_dup1	3	1458	393048	394621	486,352,620,	3.93048e+17	-	NW_015971309.1
27673106	1	XM_016737687.1_dup1	2	1815	394777	396641	1699,116,	394777396526	+	NW_015971309.1
27673107	1	XM_016737688.1_dup1	1	3756	397845	401600	3756,	397845	+	NW_015971309.1
27673108	1	XM_016737689.1_dup1	4	1053	402360	403570	900,130,10,13,	4.0236e+23	-	NW_015971309.1
27673109	1	XM_016737690.1_dup1	1	882	404130	405011	882,	404130	+	NW_015971309.1
27673110	1	XM_016737691.1_dup1	3	675	407525	408485	171,470,34,	4.07525e+17	+	NW_015971309.1
27673111	1	XM_016737692.1_dup1	4	2493	408817	411921	455,1160,848,30,	4.08817e+23	-	NW_015971309.1
27673112	1	XM_016737693.1_dup1	2	1131	414675	415862	571,560,	414675415303	-	NW_015971309.1
27673113	1	XM_016737694.1_dup1	8	1251	416552	418242	15,43,42,21,197,569,76,288,	4.16552e+47	+	NW_015971309.1
27673114	1	XM_016737695.1_dup1	7	1293	418614	420251	38,329,739,58,77,5,47,	4.18614e+41	-	NW_015971309.1
27673115	1	XM_016737696.1_dup1	2	1425	422523	423998	1365,60,	422523423939	-	NW_015971309.1
27673116	1	XM_016737697.1_dup1	7	2871	425813	429233	201,126,132,543,187,1675,7,	4.25813e+41	+	NW_015971309.1
27673117	1	XM_016737698.1_dup1	4	852	430041	431164	59,102,266,425,	4.30041e+23	+	NW_015971309.1
27673118	1	XM_016737699.1_dup1	4	1614	431455	433254	81,338,460,735,	4.31455e+23	+	NW_015971309.1
27673119	1	XM_016737700.1_dup1	5	3420	434109	437864	585,607,601,171,1456,	4.34109e+29	+	NW_015971309.1
27673120	1	XM_016737701.1_dup1	4	2574	439108	441829	1581,252,357,384,	4.39108e+23	-	NW_015971309.1
27673121	1	XM_016737702.1_dup1	4	759	442724	443651	429,78,104,148,	4.42724e+23	-	NW_015971309.1
27673122	1	XM_016737703.1_dup1	1	837	444743	445579	837,	444743	+	NW_015971309.1
27673123	1	XM_016737704.1_dup1	2	771	446918	447753	260,511,	446918447243	+	NW_015971309.1
27673124	1	XM_016737705.1_dup1	5	3858	448557	452826	140,149,1260,329,1980,	4.48557e+29	+	NW_015971309.1
27673125	1	XM_016737706.1_dup1	3	1407	453682	455216	18,1189,200,	4.53682e+17	-	NW_015971309.1
27673126	1	XM_016737707.1_dup1	3	3879	455719	459874	206,3550,123,	4.55719e+17	+	NW_015971309.1
27673127	1	XM_016737708.1_dup1	4	825	460476	461554	36,336,163,290,	4.60476e+23	+	NW_015971309.1
27673128	1	XM_016737709.1_dup1	2	1554	463904	465546	22,1532,	463904464015	+	NW_015971309.1
27673129	1	XM_016737710.1_dup1	4	1716	468494	470390	703,544,216,253,	4.68494e+23	-	NW_015971309.1
27673130	1	XM_016737711.1_dup1	16	3720	472662	477316	43,202,604,71,44,41,943,504,120,125,138,91,206,286,69,233,	4.72662e+95	-	NW_015971309.1
27673131	1	XM_016737712.1_dup1	8	1917	478244	480592	321,10,31,156,137,376,82,804,	4.78244e+47	+	NW_015971309.1
27673132	1	XM_016737713.1_dup1	9	2046	481692	484270	33,29,419,342,621,124,247,77,154,	4.81692e+53	+	NW_015971309.1
27673133	1	XM_016737714.1_dup1	1	471	485375	485845	471,	485375	+	NW_015971309.1
27673134	1	XM_016737715.1_dup1	2	1635	488214	489903	57,1578,	488214488326	+	NW_015971309.1
27673135	1	XM_016737716.1_dup1	5	2034	490140	492837	1007,59,358,27,583,	4.9014e+29	-	NW_015971309.1
27673136	1	XM_016737717.1_dup1	4	912	497745	498870	159,287,214,252,	4.97745e+23	+	NW_015971309.1
27673137	1	XM_016737718.1_dup1	4	1089	499752	501041	151,374,79,485,	4.99752e+23	+	NW_015971309.1
27673138	1	XM_016737719.1_dup1	1	390	501075	501464	390,	501075	-	NW_015971309.1
27673139	1	XM_016737720.1_dup1	2	573	503275	503901	27,546,	503275503356	+	NW_015971309.1
27673140	1	XM_016737721.1_dup1	3	2022	504298	506438	1675,165,182,	5.04299e+17	-	NW_015971309.1
27673141	1	XM_016737722.1_dup1	5	2403	507469	510298	1208,183,732,51,229,	5.0747e+29	-	NW_015971309.1
27673142	1	XM_016737723.1_dup1	2	714	510680	511463	451,263,	510680511201	+	NW_015971309.1
27673143	1	XM_016737724.1_dup1	4	3513	512417	516113	973,1119,1292,129,	5.12418e+23	-	NW_015971309.1
27673144	1	XM_016737725.1_dup1	6	1440	516997	518743	575,184,176,149,125,231,	5.16998e+35	-	NW_015971309.1
27673145	1	XM_016737726.1_dup1	1	993	519802	520794	993,	519802	-	NW_015971309.1
27673146	1	XM_016737727.1_dup1	2	711	521547	522308	660,51,	521547522258	+	NW_015971309.1
27673147	1	XM_016737728.1_dup1	1	804	522434	523237	804,	522434	-	NW_015971309.1
27673148	1	XM_016737729.1_dup1	7	1020	523620	524983	283,31,68,140,354,119,25,	5.23621e+41	-	NW_015971309.1
27673149	1	XM_016737730.1_dup1	1	957	525842	526798	957,	525842	+	NW_015971309.1
27673150	1	XM_016737731.1_dup1	2	318	527121	527496	120,198,	527121527299	+	NW_015971309.1
27673151	1	XM_016737732.1_dup1	10	3282	527690	531875	1390,634,201,636,121,99,76,35,50,40,	5.27691e+59	-	NW_015971309.1
27673152	1	XM_016737733.1_dup1	4	2487	533009	535667	105,335,100,1947,	5.3301e+23	-	NW_015971309.1
27673153	1	XM_016737734.1_dup1	2	1212	539038	540303	397,815,	539038539489	+	NW_015971309.1
27673154	1	XM_016737735.1_dup1	3	978	542164	543270	261,471,246,	5.42165e+17	+	NW_015971309.1
27673155	1	XM_016737736.1_dup1	5	3948	545099	549267	382,248,2275,976,67,	5.451e+29	+	NW_015971309.1
27673156	1	XM_016737737.1_dup1	3	417	550283	551077	168,130,119,	5.50284e+17	-	NW_015971309.1
27673157	1	XM_016737738.1_dup1	2	3270	551982	555308	3039,231,	551982555078	-	NW_015971309.1
27673158	1	XM_016737739.1_dup1	5	2133	555706	558098	68,151,282,775,857,	5.55707e+29	+	NW_015971309.1
27673159	1	XM_016737740.1_dup1	1	1890	558745	560634	1890,	558745	+	NW_015971309.1
27673160	1	XM_016737741.1_dup1	4	1551	561091	562840	216,198,1080,57,	5.61092e+23	+	NW_015971309.1
27673161	1	XM_016737742.1_dup1	1	4908	563286	568193	4908,	563286	-	NW_015971309.1
27673162	1	XM_016737743.1_dup1	4	2127	569104	571398	334,803,603,387,	5.69105e+23	-	NW_015971309.1
27673163	1	XM_016737744.1_dup1	1	507	573464	573970	507,	573464	+	NW_015971309.1
27673164	1	XM_016737745.1_dup1	1	180	576518	576697	180,	576518	+	NW_015971309.1
27673165	1	XM_016737746.1_dup1	1	1410	576813	578222	1410,	576813	+	NW_015971309.1
27673166	1	XM_016737747.1_dup1	3	2937	579398	582502	237,99,2601,	5.79399e+17	+	NW_015971309.1
27673167	1	XM_016737748.1_dup1	5	1527	583661	585668	441,429,452,188,17,	5.83662e+29	-	NW_015971309.1
27673168	1	XM_016737749.1_dup1	1	1071	586794	587864	1071,	586794	+	NW_015971309.1
27673169	1	XM_016737750.1_dup1	5	4437	589777	594430	638,651,2820,286,42,	5.89778e+29	-	NW_015971309.1
27673170	1	XM_016737751.1_dup1	2	2199	594941	597200	217,1982,	594941595219	+	NW_015971309.1
27673171	1	XM_016737752.1_dup1	4	1419	598740	600394	602,140,467,210,	5.98741e+23	-	NW_015971309.1
27673172	1	XM_016737753.1_dup1	9	1578	601041	603086	280,64,262,115,92,324,111,161,169,	6.01042e+53	+	NW_015971309.1
27673173	1	XM_016737754.1_dup1	3	822	603913	604888	154,537,131,	6.03914e+17	+	NW_015971309.1
27673174	1	XM_016737755.1_dup1	1	867	605966	606832	867,	605966	+	NW_015971309.1
27673175	1	XM_016737756.1_dup1	2	903	607239	608201	187,716,	607239607486	+	NW_015971309.1
27673176	1	XM_016737757.1_dup1	1	717	608567	609283	717,	608567	-	NW_015971309.1
27673177	1	XM_016737758.1_dup1	5	1998	609865	612086	848,161,367,351,271,	6.09866e+29	+	NW_015971309.1
27673178	1	XM_016737759.1_dup1	1	990	614933	615922	990,	614933	+	NW_015971309.1
27673179	1	XM_016737760.1_dup1	1	1200	617708	618907	1200,	617708	+	NW_015971309.1
27673180	1	XM_016737761.1_dup1	2	1683	619177	621030	476,1207,	619177619824	+	NW_015971309.1
27673181	1	XM_016737762.1_dup1	3	1179	621257	622697	173,960,46,	6.21258e+17	-	NW_015971309.1
27673182	1	XM_016737763.1_dup1	1	621	623216	623836	621,	623216	+	NW_015971309.1
27673183	1	XM_016737764.1_dup1	1	495	624393	624887	495,	624393	-	NW_015971309.1
27673184	1	XM_016737765.1_dup1	1	801	628870	629670	801,	628870	+	NW_015971309.1
27673185	1	XM_016737766.1_dup1	3	1812	630895	632823	1234,186,392,	6.30896e+17	+	NW_015971309.1
27673186	1	XM_016737767.1_dup1	2	1569	634794	636423	1499,70,	634794636354	-	NW_015971309.1
27673187	1	XM_016737768.1_dup1	4	1320	638457	639937	556,650,77,37,	6.38458e+23	-	NW_015971309.1
27673188	1	XM_016737769.1_dup1	7	1776	640219	642347	249,73,38,417,258,167,574,	6.4022e+41	+	NW_015971309.1
27673189	1	XM_016737770.1_dup1	14	4209	642470	647893	238,399,567,142,116,124,351,163,566,231,234,283,750,45,	6.42471e+83	-	NW_015971309.1
27673190	1	XM_016737771.1_dup1	4	2337	648812	651312	1952,215,53,117,	6.48813e+23	-	NW_015971309.1
27673191	1	XM_016737772.1_dup1	2	1002	651859	652919	25,977,	651859651943	+	NW_015971309.1
27673192	1	XM_016737773.1_dup1	3	3705	654281	658119	338,217,3150,	6.54282e+17	-	NW_015971309.1
27673193	1	XM_016737774.1_dup1	5	1488	2120	3947	657,419,69,258,85,	2.12028e+19	-	NW_015971336.1
27673194	1	XM_016737775.1_dup1	1	990	4695	5684	990,	4695	+	NW_015971336.1
27673195	1	XM_016737776.1_dup1	3	294	6049	6467	57,65,172,	604961726296	-	NW_015971336.1
27673196	1	XM_016737777.1_dup1	2	216	8426	8747	156,60,	84268688	-	NW_015971336.1
27673197	1	XM_016737778.1_dup1	3	1425	8860	10399	152,836,437,	886090729963	+	NW_015971336.1
27673198	1	XM_016737779.1_dup1	2	1230	12063	13388	262,968,	1206312421	+	NW_015971336.1
27673199	1	XM_016737780.1_dup1	2	1869	13997	15921	393,1476,	1399714446	-	NW_015971336.1
27673200	1	XM_016737781.1_dup1	5	819	17166	18229	401,69,84,75,190,	1.71662e+24	-	NW_015971336.1
27673201	1	XM_016737782.1_dup1	3	1821	21437	23386	15,136,1670,	214372151621717	+	NW_015971336.1
27673202	1	XM_016737783.1_dup1	3	246	24106	24486	135,65,46,	241062429224441	+	NW_015971336.1
27673203	1	XM_016737784.1_dup1	2	1041	25851	26964	223,818,	2585126147	+	NW_015971336.1
27673204	1	XM_016737785.1_dup1	6	1095	27233	28643	233,628,96,66,21,51,	2.72333e+29	-	NW_015971336.1
27673205	1	XM_016737786.1_dup1	2	432	29679	30163	302,130,	2967930034	+	NW_015971336.1
27673206	1	XM_016737787.1_dup1	1	294	32515	32808	294,	32515	-	NW_015971336.1
27673207	1	XM_016737788.1_dup1	1	180	33438	33617	180,	33438	+	NW_015971336.1
27673208	1	XM_016737789.1_dup1	3	834	34096	35782	73,301,460,	340963497035323	+	NW_015971336.1
27673209	1	XM_016737790.1_dup1	2	1491	36000	37634	1379,112,	3600037523	-	NW_015971336.1
27673210	1	XM_016737791.1_dup1	3	1617	38092	39823	484,306,827,	380923863638997	+	NW_015971336.1
27673211	1	XM_016737792.1_dup1	3	1506	1168	2882	60,686,760,	116813902123	+	NW_015971335.1
27673212	1	XM_016737793.1_dup1	4	993	3186	4343	394,251,29,319,	3186363839384020	-	NW_015971335.1
27673213	1	XM_016737794.1_dup1	4	1674	6222	8052	159,530,191,794,	6222643470207250	+	NW_015971335.1
27673214	1	XM_016737795.1_dup1	3	1839	8246	10196	1127,584,128,	8246942210069	-	NW_015971335.1
27673215	1	XM_016737796.1_dup1	2	1491	10419	11968	1395,96,	1041911873	-	NW_015971335.1
27673216	1	XM_016737797.1_dup1	1	1668	12390	14057	1668,	12390	-	NW_015971335.1
27673217	1	XM_016737798.1_dup1	1	156	15168	15323	156,	15168	-	NW_015971335.1
27673218	1	XM_016737799.1_dup1	1	822	16671	17492	822,	16671	+	NW_015971335.1
27673219	1	XM_016737800.1_dup1	3	1311	18184	19625	367,849,95,	181841861219531	-	NW_015971335.1
27673220	1	XM_016737801.1_dup1	4	1107	19960	21388	473,111,376,147,	1.99602e+19	-	NW_015971335.1
27673221	1	XM_016737802.1_dup1	3	1620	23085	24839	234,1094,292,	230852339624548	-	NW_015971335.1
27673222	1	XM_016737803.1_dup1	6	1821	25552	27684	133,242,111,461,349,525,	2.55523e+29	+	NW_015971335.1
27673223	1	XM_016737804.1_dup1	3	342	28029	28480	94,229,19,	280292818528462	-	NW_015971335.1
27673224	1	XM_016737805.1_dup1	3	2109	28744	30989	152,991,966,	287442897530024	+	NW_015971335.1
27673225	1	XM_016737806.1_dup1	1	681	31110	31790	681,	31110	-	NW_015971335.1
27673226	1	XM_016737807.1_dup1	2	849	32036	32998	250,599,	3203632400	+	NW_015971335.1
27673227	1	XM_016737808.1_dup1	2	996	33050	34101	456,540,	3305033562	-	NW_015971335.1
27673228	1	XM_016737809.1_dup1	6	480	35228	35966	113,40,81,95,64,87,	3.52284e+29	-	NW_015971335.1
27673229	1	XM_016737810.1_dup1	3	1341	36279	37769	468,371,502,	362793679637268	+	NW_015971335.1
27673230	1	XM_016737811.1_dup1	5	1599	38469	40392	425,403,221,44,506,	3.84694e+24	-	NW_015971335.1
27673231	1	XM_016737812.1_dup1	3	999	40847	41957	657,88,254,	408474155941704	+	NW_015971335.1
27673232	1	XM_016737813.1_dup1	2	402	42131	42586	306,96,	4213142491	-	NW_015971335.1
27673233	1	XM_016737814.1_dup1	2	1011	43687	44748	648,363,	4368744386	+	NW_015971335.1
27673234	1	XM_016737815.1_dup1	1	912	44951	45862	912,	44951	-	NW_015971335.1
27673235	1	XM_016737816.1_dup1	3	1545	46584	48446	43,545,957,	465844688547490	+	NW_015971335.1
27673236	1	XM_016737817.1_dup1	1	1206	50766	51971	1206,	50766	-	NW_015971335.1
27673237	1	XM_016737818.1_dup1	1	1044	52453	53496	1044,	52453	+	NW_015971335.1
27673238	1	XM_016737819.1_dup1	1	822	53543	54364	822,	53543	-	NW_015971335.1
27673239	1	XM_016737820.1_dup1	2	1533	54794	56383	637,896,	5479455488	+	NW_015971335.1
27673240	1	XM_016737821.1_dup1	3	3141	59366	62624	1284,295,1562,	593666071161063	+	NW_015971335.1
27673241	1	XM_016737822.1_dup1	3	2190	64061	66363	203,1905,82,	640616431666282	+	NW_015971335.1
27673242	1	XM_016737823.1_dup1	1	705	66604	67308	705,	66604	-	NW_015971335.1
27673243	1	XM_016737824.1_dup1	4	648	68100	69019	21,135,104,388,	6.81007e+19	+	NW_015971335.1
27673244	1	XM_016737825.1_dup1	1	1317	69545	70861	1317,	69545	-	NW_015971335.1
27673245	1	XM_016737826.1_dup1	1	156	74021	74176	156,	74021	-	NW_015971335.1
27673246	1	XM_016737827.1_dup1	1	192	74677	74868	192,	74677	-	NW_015971335.1
27673247	1	XM_016737828.1_dup1	1	159	76651	76809	159,	76651	-	NW_015971335.1
27673248	1	XM_016737829.1_dup1	1	303	77088	77390	303,	77088	+	NW_015971335.1
27673249	1	XM_016737830.1_dup1	3	1743	83135	85018	294,1137,312,	831358350584707	+	NW_015971335.1
27673250	1	XM_016737831.1_dup1	4	1119	86592	88155	40,959,102,18,	8.65929e+19	-	NW_015971335.1
27673251	1	XM_016737832.1_dup1	1	1854	88826	90679	1854,	88826	-	NW_015971335.1
27673252	1	XM_016737833.1_dup1	3	2121	91294	93537	184,87,1850,	912949152891688	+	NW_015971335.1
27673253	1	XM_016737834.1_dup1	4	1452	93932	95595	254,473,586,139,	9.39329e+19	+	NW_015971335.1
27673254	1	XM_016737835.1_dup1	1	525	96266	96790	525,	96266	+	NW_015971335.1
27673255	1	XM_016737836.1_dup1	4	1542	98710	100427	1040,285,31,186,	9.8711e+21	-	NW_015971335.1
27673256	1	XM_016737837.1_dup1	1	2037	100763	102799	2037,	100763	+	NW_015971335.1
27673257	1	XM_016737838.1_dup1	3	1881	102898	104914	387,411,1083,	1.02898e+17	-	NW_015971335.1
27673258	1	XM_016737839.1_dup1	6	3282	105722	109461	114,678,392,1929,132,37,	1.05722e+35	-	NW_015971335.1
27673259	1	XM_016737840.1_dup1	4	5217	110405	115854	4860,71,157,129,	1.10405e+23	-	NW_015971335.1
27673260	1	XM_016737841.1_dup1	5	1437	116698	118392	70,62,89,141,1075,	1.16698e+29	+	NW_015971335.1
27673261	1	XM_016737842.1_dup1	2	1287	119566	120908	895,392,	119566120517	-	NW_015971335.1
27673262	1	XM_016737843.1_dup1	6	1086	123397	125225	313,100,67,338,127,141,	1.23397e+35	+	NW_015971335.1
27673263	1	XM_016737844.1_dup1	1	795	125867	126661	795,	125867	+	NW_015971335.1
27673264	1	XM_016737845.1_dup1	8	906	126853	128257	213,105,89,207,56,132,90,14,	1.26853e+47	-	NW_015971335.1
27673265	1	XM_016737846.1_dup1	3	3231	128624	131966	2921,194,116,	1.28624e+17	-	NW_015971335.1
27673266	1	XM_016737847.1_dup1	3	2334	132519	134980	109,369,1856,	1.32519e+17	+	NW_015971335.1
27673267	1	XM_016737848.1_dup1	1	882	135710	136591	882,	135710	+	NW_015971335.1
27673268	1	XM_016737849.1_dup1	2	426	137360	137969	257,169,	137360137801	-	NW_015971335.1
27673269	1	XM_016737850.1_dup1	2	873	138402	139366	96,777,	138402138590	+	NW_015971335.1
27673270	1	XM_016737851.1_dup1	1	2277	140002	142278	2277,	140002	-	NW_015971335.1
27673271	1	XM_016737852.1_dup1	3	1548	142477	144262	390,134,1024,	1.42477e+17	+	NW_015971335.1
27673272	1	XM_016737853.1_dup1	2	963	145076	146117	655,308,	145076145810	+	NW_015971335.1
27673273	1	XM_016737854.1_dup1	3	2616	146593	149338	200,1563,853,	1.46593e+17	-	NW_015971335.1
27673274	1	XM_016737855.1_dup1	6	765	149627	150916	29,158,166,211,88,113,	1.49627e+35	-	NW_015971335.1
27673275	1	XM_016737856.1_dup1	2	411	151474	151941	324,87,	151474151855	+	NW_015971335.1
27673276	1	XM_016737857.1_dup1	4	1539	153067	154776	227,1051,175,86,	1.53067e+23	+	NW_015971335.1
27673277	1	XM_016737858.1_dup1	1	1092	155697	156788	1092,	155697	+	NW_015971335.1
27673278	1	XM_016737859.1_dup1	1	1272	157497	158768	1272,	157497	-	NW_015971335.1
27673279	1	XM_016737860.1_dup1	1	1107	159225	160331	1107,	159225	+	NW_015971335.1
27673280	1	XM_016737861.1_dup1	3	1494	160981	162583	550,66,878,	1.60981e+17	+	NW_015971335.1
27673281	1	XM_016737862.1_dup1	3	543	162844	163555	100,221,222,	1.62844e+17	-	NW_015971335.1
27673282	1	XM_016737863.1_dup1	7	1326	166605	168317	199,309,107,160,110,159,282,	1.66605e+41	-	NW_015971335.1
27673283	1	XM_016737864.1_dup1	2	1200	169545	170800	106,1094,	169545169707	+	NW_015971335.1
27673284	1	XM_016737865.1_dup1	1	1668	171469	173136	1668,	171469	-	NW_015971335.1
27673285	1	XM_016737866.1_dup1	2	363	173761	174184	131,232,	173761173953	+	NW_015971335.1
27673286	1	XM_016737867.1_dup1	3	633	174310	175062	108,477,48,	1.7431e+17	-	NW_015971335.1
27673287	1	XM_016737868.1_dup1	1	1305	176998	178302	1305,	176998	+	NW_015971335.1
27673288	1	XM_016737869.1_dup1	5	1599	179280	181117	230,660,262,221,226,	1.7928e+29	+	NW_015971335.1
27673289	1	XM_016737870.1_dup1	2	3372	181921	185347	2999,373,	181921184975	+	NW_015971335.1
27673290	1	XM_016737871.1_dup1	3	846	186065	187028	116,315,415,	1.86065e+17	+	NW_015971335.1
27673291	1	XM_016737872.1_dup1	1	183	191263	191445	183,	191263	-	NW_015971335.1
27673292	1	XM_016737873.1_dup1	3	1245	193484	194858	373,714,158,	1.93484e+17	+	NW_015971335.1
27673293	1	XM_016737874.1_dup1	4	1278	195414	196895	536,477,206,59,	1.95414e+23	-	NW_015971335.1
27673294	1	XM_016737875.1_dup1	5	1404	197335	198980	97,109,116,243,839,	1.97335e+29	+	NW_015971335.1
27673295	1	XM_016737876.1_dup1	2	1191	199402	200677	1032,159,	199402200519	-	NW_015971335.1
27673296	1	XM_016737877.1_dup1	1	471	201401	201871	471,	201401	-	NW_015971335.1
27673297	1	XM_016737878.1_dup1	3	849	203168	204127	34,353,462,	2.03168e+17	-	NW_015971335.1
27673298	1	XM_016737879.1_dup1	3	549	204632	205285	163,278,108,	2.04632e+17	+	NW_015971335.1
27673299	1	XM_016737880.1_dup1	1	2370	694	3063	2370,	694	-	NW_015971330.1
27673300	1	XM_016737881.1_dup1	4	3087	3925	7200	80,86,2782,139,	3925407442217060	+	NW_015971330.1
27673301	1	XM_016737882.1_dup1	5	1023	7676	8933	6,169,87,179,582,	7.67677e+19	+	NW_015971330.1
27673302	1	XM_016737883.1_dup1	8	1755	9568	11758	520,33,104,62,617,208,81,130,	9.5681e+38	-	NW_015971330.1
27673303	1	XM_016737884.1_dup1	3	915	12252	13281	160,210,545,	122521247312737	+	NW_015971330.1
27673304	1	XM_016737885.1_dup1	1	297	14412	14708	297,	14412	-	NW_015971330.1
27673305	1	XM_016737886.1_dup1	2	594	17778	18499	279,315,	1777818185	+	NW_015971330.1
27673306	1	XM_016737887.1_dup1	3	1290	21106	22564	398,764,128,	211062161422437	+	NW_015971330.1
27673307	1	XM_016737888.1_dup1	1	1335	22790	24124	1335,	22790	-	NW_015971330.1
27673308	1	XM_016737889.1_dup1	1	1662	25036	26697	1662,	25036	-	NW_015971330.1
27673309	1	XM_016737890.1_dup1	1	1734	26967	28700	1734,	26967	-	NW_015971330.1
27673310	1	XM_016737891.1_dup1	3	810	29492	30528	33,466,311,	294922969830218	+	NW_015971330.1
27673311	1	XM_016737892.1_dup1	6	1056	31058	32460	60,34,249,47,538,128,	3.10583e+29	+	NW_015971330.1
27673312	1	XM_016737893.1_dup1	2	1056	34652	35779	633,423,	3465235357	+	NW_015971330.1
27673313	1	XM_016737894.1_dup1	4	1425	36217	37868	74,683,320,348,	3.62174e+19	+	NW_015971330.1
27673314	1	XM_016737895.1_dup1	4	1191	38694	40134	119,752,167,153,	3.86944e+19	+	NW_015971330.1
27673315	1	XM_016737896.1_dup1	1	1152	40327	41478	1152,	40327	-	NW_015971330.1
27673316	1	XM_016737897.1_dup1	1	876	43312	44187	876,	43312	-	NW_015971330.1
27673317	1	XM_016737898.1_dup1	3	3117	47507	50739	816,530,1771,	475074838448969	+	NW_015971330.1
27673318	1	XM_016737899.1_dup1	3	1017	53689	54938	39,714,264,	536895390954675	+	NW_015971330.1
27673319	1	XM_016737900.1_dup1	3	1311	55422	56956	752,537,22,	554225622856935	-	NW_015971330.1
27673320	1	XM_016737901.1_dup1	1	255	57705	57959	255,	57705	+	NW_015971330.1
27673321	1	XM_016737902.1_dup1	1	948	59055	60002	948,	59055	-	NW_015971330.1
27673322	1	XM_016737903.1_dup1	3	2430	60563	63109	227,159,2044,	605636084861066	+	NW_015971330.1
27673323	1	XM_016737904.1_dup1	1	711	64237	64947	711,	64237	+	NW_015971330.1
27673324	1	XM_016737905.1_dup1	2	450	65749	66294	209,241,	6574966054	+	NW_015971330.1
27673325	1	XM_016737906.1_dup1	3	1158	67714	69008	186,728,244,	677146797668765	+	NW_015971330.1
27673326	1	XM_016737907.1_dup1	2	1359	70261	71674	828,531,	7026171144	-	NW_015971330.1
27673327	1	XM_016737908.1_dup1	1	810	72165	72974	810,	72165	+	NW_015971330.1
27673328	1	XM_016737909.1_dup1	3	330	73392	73831	99,113,118,	733927355073714	-	NW_015971330.1
27673329	1	XM_016737910.1_dup1	1	945	75231	76175	945,	75231	-	NW_015971330.1
27673330	1	XM_016737911.1_dup1	3	1326	77294	78727	207,257,862,	772947755477866	+	NW_015971330.1
27673331	1	XM_016737912.1_dup1	2	1032	78918	79999	947,85,	7891879915	-	NW_015971330.1
27673332	1	XM_016737913.1_dup1	1	1356	80377	81732	1356,	80377	-	NW_015971330.1
27673333	1	XM_016737914.1_dup1	4	2925	83103	86282	175,2596,91,63,	8.31038e+19	+	NW_015971330.1
27673334	1	XM_016737915.1_dup1	2	948	88347	89348	136,812,	8834788537	+	NW_015971330.1
27673335	1	XM_016737916.1_dup1	1	2130	91784	93913	2130,	91784	+	NW_015971330.1
27673336	1	XM_016737917.1_dup1	5	1794	94961	96995	11,1061,61,131,530,	9.4962e+24	-	NW_015971330.1
27673337	1	XM_016737918.1_dup1	6	1701	97225	99219	43,48,86,105,1035,384,	9.7226e+29	+	NW_015971330.1
27673338	1	XM_016737919.1_dup1	2	1005	99396	100463	964,41,	99396100423	-	NW_015971330.1
27673339	1	XM_016737920.1_dup1	3	2130	100845	103076	1397,114,619,	1.00845e+17	-	NW_015971330.1
27673340	1	XM_016737921.1_dup1	1	918	103937	104854	918,	103937	-	NW_015971330.1
27673341	1	XM_016737922.1_dup1	2	1026	105372	106458	346,680,	105372105779	+	NW_015971330.1
27673342	1	XM_016737923.1_dup1	1	1563	106757	108319	1563,	106757	+	NW_015971330.1
27673343	1	XM_016737924.1_dup1	2	966	505	1536	509,457,	5051080	-	NW_015971437.1
27673344	1	XM_016737925.1_dup1	3	828	3141	4092	140,613,75,	314133334018	+	NW_015971437.1
27673345	1	XM_016737926.1_dup1	4	1647	6462	8280	141,327,315,864,	6462665770417410	+	NW_015971437.1
27673346	1	XM_016737927.1_dup1	1	1125	10333	11457	1125,	10333	+	NW_015971437.1
27673347	1	XM_016737928.1_dup1	2	1686	11948	13685	328,1358,	1194812328	+	NW_015971437.1
27673348	1	XM_016737929.1_dup1	2	999	13867	14924	888,111,	1386714814	-	NW_015971437.1
27673349	1	XM_016737930.1_dup1	2	1041	15222	16329	827,214,	1522216116	-	NW_015971437.1
27673350	1	XM_016737931.1_dup1	6	2058	16731	19658	320,94,97,1193,105,249,	1.67312e+29	+	NW_015971437.1
27673351	1	XM_016737932.1_dup1	5	1062	19937	21226	308,71,374,68,241,	1.99372e+24	-	NW_015971437.1
27673352	1	XM_016737933.1_dup1	3	837	23484	24450	31,456,350,	234842358424101	+	NW_015971437.1
27673353	1	XM_016737934.1_dup1	4	2082	24556	27149	1207,110,614,151,	2.45563e+19	-	NW_015971437.1
27673354	1	XM_016737935.1_dup1	4	1317	27796	29285	531,356,274,156,	2.77963e+19	-	NW_015971437.1
27673355	1	XM_016737936.1_dup1	2	1347	30912	32314	137,1210,	3091231105	+	NW_015971437.1
27673356	1	XM_016737937.1_dup1	4	1071	33474	34727	469,336,113,153,	3.34743e+19	+	NW_015971437.1
27673357	1	XM_016737938.1_dup1	1	1242	35205	36446	1242,	35205	+	NW_015971437.1
27673358	1	XM_016737939.1_dup1	1	378	37092	37469	378,	37092	-	NW_015971437.1
27673359	1	XM_016737940.1_dup1	6	2718	38164	41342	81,429,1490,195,325,198,	3.81644e+29	-	NW_015971437.1
27673360	1	XM_016737941.1_dup1	2	507	42647	43242	492,15,	4264743228	-	NW_015971437.1
27673361	1	XM_016737942.1_dup1	4	948	45188	46356	258,534,118,38,	4.51885e+19	+	NW_015971437.1
27673362	1	XM_016737943.1_dup1	3	2508	50641	53259	1369,628,511,	506415206552749	+	NW_015971437.1
27673363	1	XM_016737944.1_dup1	2	807	54497	55428	442,365,	5449755064	-	NW_015971437.1
27673364	1	XM_016737945.1_dup1	5	1047	55787	57065	194,459,217,69,108,	5.57876e+24	-	NW_015971437.1
27673365	1	XM_016737946.1_dup1	1	1134	58273	59406	1134,	58273	-	NW_015971437.1
27673366	1	XM_016737947.1_dup1	5	2040	60000	62238	45,36,785,295,879,	6.00006e+24	-	NW_015971437.1
27673367	1	XM_016737948.1_dup1	4	486	62576	63347	15,267,133,71,	6.25766e+19	+	NW_015971437.1
27673368	1	XM_016737949.1_dup1	12	2190	64024	67529	24,91,110,254,106,139,997,53,37,181,111,87,	6.40246e+59	+	NW_015971437.1
27673369	1	XM_016737950.1_dup1	4	891	67905	68963	91,703,52,45,	6.79057e+19	-	NW_015971437.1
27673370	1	XM_016737951.1_dup1	3	1239	69265	70627	881,132,226,	692657020070402	-	NW_015971437.1
27673371	1	XM_016737952.1_dup1	5	3768	71908	75905	467,115,1585,173,1428,	7.19087e+24	+	NW_015971437.1
27673372	1	XM_016737953.1_dup1	3	3129	76441	79715	432,2453,244,	764417695879472	+	NW_015971437.1
27673373	1	XM_016737954.1_dup1	2	693	80390	81213	393,300,	8039080914	-	NW_015971437.1
27673374	1	XM_016737955.1_dup1	4	1605	82154	83940	36,1249,151,169,	8.21548e+19	-	NW_015971437.1
27673375	1	XM_016737956.1_dup1	3	1836	84763	86726	511,1134,191,	847638533886536	-	NW_015971437.1
27673376	1	XM_016737957.1_dup1	1	2673	88455	91127	2673,	88455	+	NW_015971437.1
27673377	1	XM_016737958.1_dup1	8	2925	91736	95297	144,214,19,52,47,106,264,2079,	9.17369e+39	+	NW_015971437.1
27673378	1	XM_016737959.1_dup1	1	1392	95894	97285	1392,	95894	-	NW_015971437.1
27673379	1	XM_016737960.1_dup1	2	1671	97823	99553	177,1494,	9782398060	+	NW_015971437.1
27673380	1	XM_016737961.1_dup1	1	1014	99880	100893	1014,	99880	-	NW_015971437.1
27673381	1	XM_016737962.1_dup1	1	1185	101509	102693	1185,	101509	+	NW_015971437.1
27673382	1	XM_016737963.1_dup1	3	2277	103153	105612	1096,1114,67,	1.03153e+17	-	NW_015971437.1
27673383	1	XM_016737964.1_dup1	13	1848	107561	110137	254,111,60,171,126,188,71,522,94,60,14,50,127,	1.07561e+77	+	NW_015971437.1
27673384	1	XM_016737965.1_dup1	3	1149	110582	111842	382,726,41,	1.10582e+17	-	NW_015971437.1
27673385	1	XM_016737966.1_dup1	4	630	112539	113584	237,128,111,154,	1.12539e+23	-	NW_015971437.1
27673386	1	XM_016737967.1_dup1	4	357	114961	115620	33,193,91,40,	1.14961e+23	-	NW_015971437.1
27673387	1	XM_016737968.1_dup1	3	2790	116271	119181	856,1541,393,	1.16271e+17	+	NW_015971437.1
27673388	1	XM_016737969.1_dup1	3	513	119785	120535	67,182,264,	1.19785e+17	-	NW_015971437.1
27673389	1	XM_016737970.1_dup1	2	2466	121005	123527	1851,615,	121005122913	-	NW_015971437.1
27673390	1	XM_016737971.1_dup1	2	2319	129989	132384	1324,995,	129989131390	+	NW_015971437.1
27673391	1	XM_016737972.1_dup1	1	1842	133420	135261	1842,	133420	-	NW_015971437.1
27673392	1	XM_016737973.1_dup1	2	3342	136571	139964	2058,1284,	136571138681	+	NW_015971437.1
27673393	1	XM_016737974.1_dup1	3	2232	140459	142809	192,66,1974,	1.40459e+17	-	NW_015971437.1
27673394	1	XM_016737975.1_dup1	2	1191	142988	144242	396,795,	142988143448	+	NW_015971437.1
27673395	1	XM_016737976.1_dup1	2	1725	145776	147559	1469,256,	145776147304	+	NW_015971437.1
27673396	1	XM_016737977.1_dup1	3	2325	147997	150440	892,1376,57,	1.47997e+17	+	NW_015971437.1
27673397	1	XM_016737978.1_dup1	1	322	150923	151244	322,	150923	+	NW_015971437.1
27673398	1	XM_016737979.1_dup1	3	1257	152062	153434	714,380,163,	1.52062e+17	-	NW_015971437.1
27673399	1	XM_016737980.1_dup1	1	2322	154456	156777	2322,	154456	-	NW_015971437.1
27673400	1	XM_016737981.1_dup1	2	264	156887	157391	155,109,	156887157283	+	NW_015971437.1
27673401	1	XM_016737982.1_dup1	11	2142	159604	162308	758,576,74,31,16,40,44,270,72,166,95,	1.59604e+65	-	NW_015971437.1
27673402	1	XM_016737983.1_dup1	1	564	164654	165217	564,	164654	-	NW_015971437.1
27673403	1	XM_016737984.1_dup1	2	1518	165814	167395	544,974,	165814166422	+	NW_015971437.1
27673404	1	XM_016737985.1_dup1	3	966	167825	169088	70,884,12,	1.67825e+17	-	NW_015971437.1
27673405	1	XM_016737986.1_dup1	5	2403	170550	173163	245,1126,109,326,597,	1.7055e+29	+	NW_015971437.1
27673406	1	XM_016737987.1_dup1	3	315	173657	174188	183,82,50,	1.73657e+17	-	NW_015971437.1
27673407	1	XM_016737988.1_dup1	1	870	177659	178528	870,	177659	-	NW_015971437.1
27673408	1	XM_016737989.1_dup1	3	1695	178892	181064	98,748,849,	1.78892e+17	+	NW_015971437.1
27673409	1	XM_016737990.1_dup1	5	2301	181669	184173	1087,55,461,25,673,	1.81669e+29	-	NW_015971437.1
27673410	1	XM_016737991.1_dup1	2	2097	184559	186701	56,2041,	184559184661	+	NW_015971437.1
27673411	1	XM_016737992.1_dup1	5	1818	186983	189056	120,1323,32,236,107,	1.86983e+29	-	NW_015971437.1
27673412	1	XM_016737993.1_dup1	2	1002	189855	190914	890,112,	189855190803	+	NW_015971437.1
27673413	1	XM_016737994.1_dup1	1	1764	191702	193465	1764,	191702	-	NW_015971437.1
27673414	1	XM_016737995.1_dup1	4	1059	193663	194901	37,84,103,835,	1.93663e+23	+	NW_015971437.1
27673415	1	XM_016737996.1_dup1	1	2907	195325	198231	2907,	195325	-	NW_015971437.1
27673416	1	XM_016737997.1_dup1	4	1236	198775	200288	142,238,417,439,	1.98775e+23	+	NW_015971437.1
27673417	1	XM_016737998.1_dup1	1	1248	200948	202195	1248,	200948	+	NW_015971437.1
27673418	1	XM_016737999.1_dup1	1	1584	203515	205098	1584,	203515	+	NW_015971437.1
27673419	1	XM_016738000.1_dup1	2	1521	206029	207608	1154,367,	206029207242	-	NW_015971437.1
27673420	1	XM_016738001.1_dup1	1	1212	208267	209478	1212,	208267	-	NW_015971437.1
27673421	1	XM_016738002.1_dup1	4	1842	209950	211953	732,604,81,425,	2.0995e+23	+	NW_015971437.1
27673422	1	XM_016738003.1_dup1	1	1632	212655	214286	1632,	212655	-	NW_015971437.1
27673423	1	XM_016738004.1_dup1	1	429	215001	215429	429,	215001	-	NW_015971437.1
27673424	1	XM_016738005.1_dup1	1	1554	1441	2994	1554,	1441	+	NW_015971438.1
27673425	1	XM_016738006.1_dup1	3	726	4047	4890	408,137,181,	404745244710	-	NW_015971438.1
27673426	1	XM_016738007.1_dup1	4	789	6737	7747	228,414,92,55,	6737705675427690	-	NW_015971438.1
27673427	1	XM_016738008.1_dup1	2	2493	8448	11056	2237,256,	844810801	-	NW_015971438.1
27673428	1	XM_016738009.1_dup1	4	2748	13005	15929	954,249,187,1358,	1.30051e+19	+	NW_015971438.1
27673429	1	XM_016738010.1_dup1	4	1449	16902	18543	85,476,286,602,	1.69022e+19	+	NW_015971438.1
27673430	1	XM_016738011.1_dup1	4	966	25525	26658	640,80,192,54,	2.55253e+19	-	NW_015971438.1
27673431	1	XM_016738012.1_dup1	4	4674	33371	38330	2079,1998,548,49,	3.33714e+19	-	NW_015971438.1
27673432	1	XM_016738013.1_dup1	1	312	38805	39116	312,	38805	+	NW_015971438.1
27673433	1	XM_016738014.1_dup1	1	1026	39870	40895	1026,	39870	+	NW_015971438.1
27673434	1	XM_016738015.1_dup1	2	1134	41236	42447	741,393,	4123642055	-	NW_015971438.1
27673435	1	XM_016738016.1_dup1	1	1248	42689	43936	1248,	42689	-	NW_015971438.1
27673436	1	XM_016738017.1_dup1	2	1323	44312	45697	68,1255,	4431244443	+	NW_015971438.1
27673437	1	XM_016738018.1_dup1	4	1095	46461	47726	20,1024,44,7,	4.64615e+19	-	NW_015971438.1
27673438	1	XM_016738019.1_dup1	1	1038	48420	49457	1038,	48420	-	NW_015971438.1
27673439	1	XM_016738020.1_dup1	6	2532	49918	52754	77,85,141,115,1718,396,	4.99185e+29	+	NW_015971438.1
27673440	1	XM_016738021.1_dup1	1	2220	55157	57376	2220,	55157	+	NW_015971438.1
27673441	1	XM_016738022.1_dup1	4	1758	60354	62295	273,167,995,323,	6.03546e+19	-	NW_015971438.1
27673442	1	XM_016738023.1_dup1	4	909	64549	65657	423,225,48,213,	6.45497e+19	-	NW_015971438.1
27673443	1	XM_016738024.1_dup1	3	9489	66761	76365	9031,417,41,	667617584876325	+	NW_015971438.1
27673444	1	XM_016738025.1_dup1	4	1917	76851	78987	102,869,809,137,	7.68518e+19	-	NW_015971438.1
27673445	1	XM_016738026.1_dup1	3	5889	80028	86041	63,5395,431,	800288015685611	-	NW_015971438.1
27673446	1	XM_016738027.1_dup1	3	1353	86856	88335	388,619,346,	868568730087990	-	NW_015971438.1
27673447	1	XM_016738028.1_dup1	1	1758	89794	91551	1758,	89794	+	NW_015971438.1
27673448	1	XM_016738029.1_dup1	12	2778	93016	96936	507,357,151,69,50,215,207,188,274,581,117,62,	9.30169e+59	-	NW_015971438.1
27673449	1	XM_016738030.1_dup1	2	1623	98640	100320	1255,368,	9864099953	-	NW_015971438.1
27673450	1	XM_016738031.1_dup1	3	798	101211	102098	127,278,393,	1.01211e+17	-	NW_015971438.1
27673451	1	XM_016738032.1_dup1	2	1248	102828	104156	60,1188,	102828102969	+	NW_015971438.1
27673452	1	XM_016738033.1_dup1	3	1227	105333	106750	333,636,258,	1.05333e+17	-	NW_015971438.1
27673453	1	XM_016738034.1_dup1	5	1050	107407	108681	142,20,37,538,313,	1.07407e+29	+	NW_015971438.1
27673454	1	XM_016738035.1_dup1	1	285	109064	109348	285,	109064	-	NW_015971438.1
27673455	1	XM_016738036.1_dup1	4	1509	110580	112247	417,346,577,169,	1.1058e+23	-	NW_015971438.1
27673456	1	XM_016738037.1_dup1	1	1086	113124	114209	1086,	113124	-	NW_015971438.1
27673457	1	XM_016738038.1_dup1	3	1884	115553	117554	1629,165,90,	1.15553e+17	-	NW_015971438.1
27673458	1	XM_016738039.1_dup1	4	2241	118336	120740	580,294,1114,253,	1.18336e+23	-	NW_015971438.1
27673459	1	XM_016738040.1_dup1	3	1866	122030	124049	315,1523,28,	1.2203e+17	-	NW_015971438.1
27673460	1	XM_016738041.1_dup1	1	897	124818	125714	897,	124818	-	NW_015971438.1
27673461	1	XM_016738042.1_dup1	4	4353	126277	130827	298,3581,324,150,	1.26277e+23	-	NW_015971438.1
27673462	1	XM_016738043.1_dup1	2	1803	131715	133578	1733,70,	131715133509	+	NW_015971438.1
27673463	1	XM_016738044.1_dup1	4	4077	134036	138303	231,204,1958,1684,	1.34036e+23	+	NW_015971438.1
27673464	1	XM_016738045.1_dup1	1	1989	138702	140690	1989,	138702	-	NW_015971438.1
27673465	1	XM_016738046.1_dup1	5	3336	143756	147389	861,1006,81,894,494,	1.43756e+29	+	NW_015971438.1
27673466	1	XM_016738047.1_dup1	9	1290	147838	149614	291,424,14,154,73,106,85,69,74,	1.47838e+53	-	NW_015971438.1
27673467	1	XM_016738048.1_dup1	2	1713	150090	151975	1597,116,	150090151860	+	NW_015971438.1
27673468	1	XM_016738049.1_dup1	1	1854	152522	154375	1854,	152522	+	NW_015971438.1
27673469	1	XM_016738050.1_dup1	2	783	154830	155753	279,504,	154830155250	+	NW_015971438.1
27673470	1	XM_016738051.1_dup1	1	984	3958	4941	984,	3958	+	NW_015971435.1
27673471	1	XM_016738052.1_dup1	5	3702	6043	9971	1437,1488,375,36,366,	6.04375e+19	-	NW_015971435.1
27673472	1	XM_016738053.1_dup1	5	1803	12207	14244	46,101,138,482,1036,	1.22071e+24	+	NW_015971435.1
27673473	1	XM_016738054.1_dup1	1	1668	15662	17329	1668,	15662	+	NW_015971435.1
27673474	1	XM_016738055.1_dup1	7	3042	18560	22354	1695,344,60,25,742,130,46,	1.85602e+34	-	NW_015971435.1
27673475	1	XM_016738056.1_dup1	1	831	23206	24036	831,	23206	-	NW_015971435.1
27673476	1	XM_016738057.1_dup1	3	2001	26558	28663	113,221,1667,	265582672426997	+	NW_015971435.1
27673477	1	XM_016738058.1_dup1	8	1368	28980	30736	87,116,28,204,691,73,14,155,	2.89803e+39	-	NW_015971435.1
27673478	1	XM_016738059.1_dup1	3	312	33433	33853	213,58,41,	334333370333813	-	NW_015971435.1
27673479	1	XM_016738060.1_dup1	1	732	35003	35734	732,	35003	+	NW_015971435.1
27673480	1	XM_016738061.1_dup1	3	663	37342	38148	315,10,338,	373423771337811	+	NW_015971435.1
27673481	1	XM_016738062.1_dup1	3	1623	39586	41334	1219,283,121,	395864086041214	-	NW_015971435.1
27673482	1	XM_016738063.1_dup1	2	1647	42177	43896	468,1179,	4217742718	+	NW_015971435.1
27673483	1	XM_016738064.1_dup1	1	1248	44691	45938	1248,	44691	-	NW_015971435.1
27673484	1	XM_016738065.1_dup1	2	1491	47621	49178	1281,210,	4762148969	-	NW_015971435.1
27673485	1	XM_016738066.1_dup1	1	1227	50446	51672	1227,	50446	+	NW_015971435.1
27673486	1	XM_016738067.1_dup1	3	2664	52155	54961	1695,384,585,	521555392954377	-	NW_015971435.1
27673487	1	XM_016738068.1_dup1	1	726	55379	56104	726,	55379	+	NW_015971435.1
27673488	1	XM_016738069.1_dup1	2	1197	56773	58065	440,757,	5677357309	-	NW_015971435.1
27673489	1	XM_016738070.1_dup1	2	1371	59082	60511	1207,164,	5908260348	-	NW_015971435.1
27673490	1	XM_016738071.1_dup1	1	1785	62142	63926	1785,	62142	+	NW_015971435.1
27673491	1	XM_016738072.1_dup1	2	957	64042	65114	827,130,	6404264985	-	NW_015971435.1
27673492	1	XM_016738073.1_dup1	1	2268	65557	67824	2268,	65557	-	NW_015971435.1
27673493	1	XM_016738074.1_dup1	4	1389	68234	69786	79,828,318,164,	6.82347e+19	-	NW_015971435.1
27673494	1	XM_016738075.1_dup1	6	2010	73211	75531	39,1245,261,130,272,63,	7.32117e+29	+	NW_015971435.1
27673495	1	XM_016738076.1_dup1	6	6006	77272	84157	100,117,3776,237,1662,114,	7.72728e+29	+	NW_015971435.1
27673496	1	XM_016738077.1_dup1	2	1860	85097	87022	676,1184,	8509785839	-	NW_015971435.1
27673497	1	XM_016738078.1_dup1	3	1488	88277	89894	1158,72,258,	882778950789637	-	NW_015971435.1
27673498	1	XM_016738079.1_dup1	4	2040	90296	92569	1214,260,549,17,	9.02969e+19	-	NW_015971435.1
27673499	1	XM_016738080.1_dup1	3	3378	93151	96959	681,675,2022,	931519421394938	-	NW_015971435.1
27673500	1	XM_016738081.1_dup1	1	1002	100947	101948	1002,	100947	+	NW_015971435.1
27673501	1	XM_016738082.1_dup1	2	1020	102910	103986	201,819,	102910103168	+	NW_015971435.1
27673502	1	XM_016738083.1_dup1	1	651	104960	105610	651,	104960	+	NW_015971435.1
27673503	1	XM_016738084.1_dup1	3	1617	105878	107717	814,161,642,	1.05878e+17	-	NW_015971435.1
27673504	1	XM_016738085.1_dup1	3	2583	109033	111726	1038,578,967,	1.09033e+17	+	NW_015971435.1
27673505	1	XM_016738086.1_dup1	4	585	112292	113172	105,62,307,111,	1.12292e+23	-	NW_015971435.1
27673506	1	XM_016738087.1_dup1	5	1968	115092	117310	378,248,149,335,858,	1.15092e+29	+	NW_015971435.1
27673507	1	XM_016738088.1_dup1	1	804	117812	118615	804,	117812	-	NW_015971435.1
27673508	1	XM_016738089.1_dup1	3	1260	119488	120924	10,451,799,	1.19488e+17	+	NW_015971435.1
27673509	1	XM_016738090.1_dup1	5	729	121207	122241	168,99,329,76,57,	1.21207e+29	-	NW_015971435.1
27673510	1	XM_016738091.1_dup1	3	954	123138	124220	401,46,507,	1.23138e+17	+	NW_015971435.1
27673511	1	XM_016738092.1_dup1	5	261	124365	124892	21,95,4,93,48,	1.24365e+29	-	NW_015971435.1
27673512	1	XM_016738093.1_dup1	4	3258	125561	129072	482,80,48,2648,	1.25561e+23	+	NW_015971435.1
27673513	1	XM_016738094.1_dup1	10	1329	134140	136088	47,68,70,146,85,47,109,343,147,267,	1.3414e+59	+	NW_015971435.1
27673514	1	XM_016738095.1_dup1	2	2454	136727	139248	120,2334,	136727136915	+	NW_015971435.1
27673515	1	XM_016738096.1_dup1	2	1014	139996	141121	814,200,	139996140922	-	NW_015971435.1
27673516	1	XM_016738097.1_dup1	1	927	141464	142390	927,	141464	+	NW_015971435.1
27673517	1	XM_016738098.1_dup1	2	3624	142700	146407	2735,889,	142700145519	-	NW_015971435.1
27673518	1	XM_016738099.1_dup1	2	1629	146845	148525	1515,114,	146845148412	-	NW_015971435.1
27673519	1	XM_016738100.1_dup1	2	462	150728	151344	129,333,	150728151012	-	NW_015971435.1
27673520	1	XM_016738101.1_dup1	5	714	153965	155105	105,73,21,418,97,	1.53965e+29	+	NW_015971435.1
27673521	1	XM_016738102.1_dup1	9	13269	156230	170509	37,150,273,373,92,90,85,12121,48,	1.5623e+53	-	NW_015971435.1
27673522	1	XM_016738103.1_dup1	7	3222	171346	174922	327,127,2179,193,49,98,249,	1.71346e+41	-	NW_015971435.1
27673523	1	XM_016738104.1_dup1	3	939	176516	177650	40,216,683,	1.76516e+17	+	NW_015971435.1
27673524	1	XM_016738105.1_dup1	3	903	178118	179171	231,443,229,	1.78118e+17	-	NW_015971435.1
27673525	1	XM_016738106.1_dup1	8	1734	181365	184106	98,446,163,78,111,424,372,42,	1.81365e+47	-	NW_015971435.1
27673526	1	XM_016738107.1_dup1	2	831	184307	185196	389,442,	184307184755	+	NW_015971435.1
27673527	1	XM_016738108.1_dup1	4	987	185817	187030	35,159,316,477,	1.85817e+23	-	NW_015971435.1
27673528	1	XM_016738109.1_dup1	3	1266	188676	190068	213,450,603,	1.88676e+17	+	NW_015971435.1
27673529	1	XM_016738110.1_dup1	1	651	190387	191037	651,	190387	-	NW_015971435.1
27673530	1	XM_016738111.1_dup1	4	1377	191362	192942	144,220,548,465,	1.91362e+23	+	NW_015971435.1
27673531	1	XM_016738112.1_dup1	3	675	193461	194307	180,407,88,	1.93461e+17	+	NW_015971435.1
27673532	1	XM_016738113.1_dup1	1	996	194643	195638	996,	194643	-	NW_015971435.1
27673533	1	XM_016738114.1_dup1	2	579	196307	196950	38,541,	196307196410	-	NW_015971435.1
27673534	1	XM_016738115.1_dup1	8	2007	197885	200286	84,123,81,154,113,335,411,706,	1.97885e+47	+	NW_015971435.1
27673535	1	XM_016738116.1_dup1	6	1455	4915	7636	515,109,78,286,94,373,	4.91565e+23	+	NW_015971441.1
27673536	1	XM_016738117.1_dup1	2	1242	4177	5480	598,644,	41774837	+	NW_015971442.1
27673537	1	XM_016738118.1_dup1	4	897	6703	7852	385,152,188,172,	6703719874237680	-	NW_015971442.1
27673538	1	XM_016738119.1_dup1	2	1044	8201	9303	936,108,	82019196	-	NW_015971442.1
27673539	1	XM_016738120.1_dup1	1	954	10606	11559	954,	10606	-	NW_015971442.1
27673540	1	XM_016738121.1_dup1	2	951	11861	12867	86,865,	1186112003	+	NW_015971442.1
27673541	1	XM_016738122.1_dup1	1	1092	13270	14361	1092,	13270	-	NW_015971442.1
27673542	1	XM_016738123.1_dup1	2	738	14901	15702	104,634,	1490115069	+	NW_015971442.1
27673543	1	XM_016738124.1_dup1	2	1038	15954	17040	984,54,	1595416987	-	NW_015971442.1
27673544	1	XM_016738125.1_dup1	1	870	17485	18354	870,	17485	+	NW_015971442.1
27673545	1	XM_016738126.1_dup1	2	2199	19249	21501	1357,842,	1924920660	+	NW_015971442.1
27673546	1	XM_016738127.1_dup1	1	1017	22097	23113	1017,	22097	+	NW_015971442.1
27673547	1	XM_016738128.1_dup1	6	3792	23832	27888	43,105,287,312,2875,170,	2.38322e+29	+	NW_015971442.1
27673548	1	XM_016738129.1_dup1	2	1416	29103	30592	314,1102,	2910329491	-	NW_015971442.1
27673549	1	XM_016738130.1_dup1	4	1830	31327	33365	20,30,1136,644,	3.13273e+19	+	NW_015971442.1
27673550	1	XM_016738131.1_dup1	3	858	34192	35258	147,281,430,	341923439934829	-	NW_015971442.1
27673551	1	XM_016738132.1_dup1	2	765	35807	36625	345,420,	3580736206	-	NW_015971442.1
27673552	1	XM_016738133.1_dup1	1	1215	37096	38310	1215,	37096	+	NW_015971442.1
27673553	1	XM_016738134.1_dup1	3	1686	39735	41528	91,251,1344,	397353988040185	+	NW_015971442.1
27673554	1	XM_016738135.1_dup1	3	1281	42217	43613	960,142,179,	422174323843435	-	NW_015971442.1
27673555	1	XM_016738136.1_dup1	1	1425	44267	45691	1425,	44267	+	NW_015971442.1
27673556	1	XM_016738137.1_dup1	3	1584	46868	48632	790,528,266,	468684772648367	-	NW_015971442.1
27673557	1	XM_016738138.1_dup1	6	1422	49482	51234	121,500,437,236,104,24,	4.94825e+29	+	NW_015971442.1
27673558	1	XM_016738139.1_dup1	3	1833	51512	53466	903,288,642,	515125248052825	-	NW_015971442.1
27673559	1	XM_016738140.1_dup1	4	1446	55554	57388	282,855,251,58,	5.55546e+19	-	NW_015971442.1
27673560	1	XM_016738141.1_dup1	2	1227	58380	59667	677,550,	5838059118	+	NW_015971442.1
27673561	1	XM_016738142.1_dup1	4	540	64437	65199	71,103,43,323,	6.44376e+19	-	NW_015971442.1
27673562	1	XM_016738143.1_dup1	2	729	65436	66219	435,294,	6543665926	-	NW_015971442.1
27673563	1	XM_016738144.1_dup1	2	1389	66816	68258	713,676,	6681667583	+	NW_015971442.1
27673564	1	XM_016738145.1_dup1	1	2313	69150	71462	2313,	69150	-	NW_015971442.1
27673565	1	XM_016738146.1_dup1	1	1287	71926	73212	1287,	71926	+	NW_015971442.1
27673566	1	XM_016738147.1_dup1	3	1575	73654	75368	37,882,656,	736547376474713	-	NW_015971442.1
27673567	1	XM_016738148.1_dup1	1	159	75494	75652	159,	75494	-	NW_015971442.1
27673568	1	XM_016738149.1_dup1	6	2085	78042	80419	164,99,68,1435,251,68,	7.80428e+29	+	NW_015971442.1
27673569	1	XM_016738150.1_dup1	4	5103	81467	87348	14,3636,264,1189,	8.14678e+19	+	NW_015971442.1
27673570	1	XM_016738151.1_dup1	5	2634	87831	90731	137,638,992,549,318,	8.78319e+24	+	NW_015971442.1
27673571	1	XM_016738152.1_dup1	3	3576	91624	95325	2226,245,1105,	916249390494221	-	NW_015971442.1
27673572	1	XM_016738153.1_dup1	4	594	96840	97804	35,79,192,288,	9.6841e+19	+	NW_015971442.1
27673573	1	XM_016738154.1_dup1	2	570	98529	99243	344,226,	9852999018	-	NW_015971442.1
27673574	1	XM_016738155.1_dup1	1	1482	99764	101245	1482,	99764	-	NW_015971442.1
27673575	1	XM_016738156.1_dup1	2	2901	102218	105170	1970,931,	102218104240	-	NW_015971442.1
27673576	1	XM_016738157.1_dup1	4	450	107244	107988	301,96,16,37,	1.07244e+23	-	NW_015971442.1
27673577	1	XM_016738158.1_dup1	10	4284	109905	114776	216,1267,746,163,357,124,72,56,607,676,	1.09905e+59	+	NW_015971442.1
27673578	1	XM_016738159.1_dup1	9	1539	115339	117379	221,114,190,101,277,140,67,116,313,	1.15339e+53	-	NW_015971442.1
27673579	1	XM_016738160.1_dup1	3	705	117879	118694	134,143,428,	1.17879e+17	+	NW_015971442.1
27673580	1	XM_016738161.1_dup1	1	855	121720	122574	855,	121720	+	NW_015971442.1
27673581	1	XM_016738162.1_dup1	2	2586	123461	126101	378,2208,	123461123894	-	NW_015971442.1
27673582	1	XM_016738163.1_dup1	5	1152	126940	128325	234,273,479,61,105,	1.2694e+29	-	NW_015971442.1
27673583	1	XM_016738164.1_dup1	4	1653	128621	130441	238,414,238,763,	1.28621e+23	+	NW_015971442.1
27673584	1	XM_016738165.1_dup1	2	1062	130645	131761	1054,8,	130645131754	-	NW_015971442.1
27673585	1	XM_016738166.1_dup1	3	2523	132110	134728	335,316,1872,	1.3211e+17	+	NW_015971442.1
27673586	1	XM_016738167.1_dup1	3	543	135559	136432	82,153,308,	1.35559e+17	-	NW_015971442.1
27673587	1	XM_016738168.1_dup1	1	1980	140615	142594	1980,	140615	-	NW_015971442.1
27673588	1	XM_016738169.1_dup1	5	2673	143048	145939	1257,403,186,33,794,	1.43048e+29	+	NW_015971442.1
27673589	1	XM_016738170.1_dup1	3	5520	148224	153850	294,114,5112,	1.48224e+17	-	NW_015971442.1
27673590	1	XM_016738171.1_dup1	1	918	155623	156540	918,	155623	-	NW_015971442.1
27673591	1	XM_016738172.1_dup1	2	876	156827	157740	456,420,	156827157321	+	NW_015971442.1
27673592	1	XM_016738173.1_dup1	2	417	157935	158434	224,193,	157935158242	-	NW_015971442.1
27673593	1	XM_016738174.1_dup1	1	216	159616	159831	216,	159616	-	NW_015971442.1
27673594	1	XM_016738175.1_dup1	3	1695	160183	162020	238,81,1376,	1.60183e+17	+	NW_015971442.1
27673595	1	XM_016738176.1_dup1	3	1455	162868	164453	695,218,542,	1.62868e+17	+	NW_015971442.1
27673596	1	XM_016738177.1_dup1	3	1005	164532	165743	51,575,379,	1.64532e+17	-	NW_015971442.1
27673597	1	XM_016738178.1_dup1	5	1572	166259	168249	438,375,143,71,545,	1.66259e+29	+	NW_015971442.1
27673598	1	XM_016738179.1_dup1	1	735	168784	169518	735,	168784	+	NW_015971442.1
27673599	1	XM_016738180.1_dup1	3	1017	169979	171128	40,540,437,	1.69979e+17	-	NW_015971442.1
27673600	1	XM_016738181.1_dup1	3	4161	171539	176019	1342,625,2194,	1.71539e+17	-	NW_015971442.1
27673601	1	XM_016738182.1_dup1	3	3066	176686	179854	1138,1387,541,	1.76686e+17	-	NW_015971442.1
27673602	1	XM_016738183.1_dup1	1	1506	180567	182072	1506,	180567	+	NW_015971442.1
27673603	1	XM_016738184.1_dup1	3	1389	182803	184296	506,670,213,	1.82803e+17	+	NW_015971442.1
27673604	1	XM_016738185.1_dup1	2	552	184831	185429	449,103,	184831185327	-	NW_015971442.1
27673605	1	XM_016738186.1_dup1	3	1458	186246	187846	1045,259,154,	1.86246e+17	-	NW_015971442.1
27673606	1	XM_016738187.1_dup1	5	1644	188862	190730	236,42,50,259,1057,	1.88862e+29	+	NW_015971442.1
27673607	1	XM_016738188.1_dup1	1	1938	191003	192940	1938,	191003	-	NW_015971442.1
27673608	1	XM_016738189.1_dup1	1	2862	195680	198541	2862,	195680	+	NW_015971442.1
27673609	1	XM_016738190.1_dup1	5	1326	198740	200321	205,107,175,409,430,	1.9874e+29	+	NW_015971442.1
27673610	1	XM_016738191.1_dup1	3	1830	200750	202860	1092,651,87,	2.0075e+17	-	NW_015971442.1
27673611	1	XM_016738192.1_dup1	3	1863	204144	206146	524,173,1166,	2.04144e+17	+	NW_015971442.1
27673612	1	XM_016738193.1_dup1	3	4404	208968	213764	979,3392,33,	2.08968e+17	+	NW_015971442.1
27673613	1	XM_016738194.1_dup1	2	408	215017	215495	99,309,	215017215187	+	NW_015971442.1
27673614	1	XM_016738195.1_dup1	1	3309	215991	219299	3309,	215991	-	NW_015971442.1
27673615	1	XM_016738196.1_dup1	3	1083	219781	221026	131,631,321,	2.19781e+17	-	NW_015971442.1
27673616	1	XM_016738197.1_dup1	4	3999	222128	226576	571,337,3007,84,	2.22128e+23	-	NW_015971442.1
27673617	1	XM_016738198.1_dup1	2	2466	227191	229708	203,2263,	227191227446	+	NW_015971442.1
27673618	1	XM_016738199.1_dup1	3	1509	230689	232317	43,385,1081,	2.30689e+17	-	NW_015971442.1
27673619	1	XM_016738200.1_dup1	7	1311	234116	236070	192,153,54,42,174,556,140,	2.34116e+41	-	NW_015971442.1
27673620	1	XM_016738201.1_dup1	4	1767	237377	239301	298,77,142,1250,	2.37377e+23	+	NW_015971442.1
27673621	1	XM_016738202.1_dup1	3	975	239896	240998	87,584,304,	2.39896e+17	+	NW_015971442.1
27673622	1	XM_016738203.1_dup1	3	540	241619	242358	161,275,104,	2.41619e+17	+	NW_015971442.1
27673623	1	XM_016738204.1_dup1	3	2451	242776	245340	2116,87,248,	2.42776e+17	-	NW_015971442.1
27673624	1	XM_016738205.1_dup1	4	1200	246456	247816	289,655,151,105,	2.46456e+23	-	NW_015971442.1
27673625	1	XM_016738206.1_dup1	1	231	247849	248079	231,	247849	+	NW_015971442.1
27673626	1	XM_016738207.1_dup1	2	1242	248918	250214	896,346,	248918249869	-	NW_015971442.1
27673627	1	XM_016738208.1_dup1	6	1269	251936	253494	19,664,287,99,42,158,	2.51936e+35	-	NW_015971442.1
27673628	1	XM_016738209.1_dup1	1	2958	255999	258956	2958,	255999	+	NW_015971442.1
27673629	1	XM_016738210.1_dup1	3	615	259995	260715	51,535,29,	2.59995e+17	-	NW_015971442.1
27673630	1	XM_016738211.1_dup1	2	1359	261103	262526	1145,214,	261103262313	+	NW_015971442.1
27673631	1	XM_016738212.1_dup1	3	345	263745	264290	186,42,117,	2.63745e+17	-	NW_015971442.1
27673632	1	XM_016738213.1_dup1	2	1023	265654	266741	633,390,	265654266352	-	NW_015971442.1
27673633	1	XM_016738214.1_dup1	1	549	267255	267803	549,	267255	+	NW_015971442.1
27673634	1	XM_016738215.1_dup1	3	1377	270302	271791	34,1039,304,	2.70302e+17	+	NW_015971442.1
27673635	1	XM_016738216.1_dup1	2	1464	272529	274058	363,1101,	272529272958	-	NW_015971442.1
27673636	1	XM_016738217.1_dup1	2	3108	274938	278098	1249,1859,	274938276240	+	NW_015971442.1
27673637	1	XM_016738218.1_dup1	1	1410	279941	281350	1410,	279941	+	NW_015971442.1
27673638	1	XM_016738219.1_dup1	5	762	281869	282941	7,60,95,213,387,	2.81869e+29	+	NW_015971442.1
27673639	1	XM_016738220.1_dup1	3	525	284560	285202	13,232,280,	2.8456e+17	+	NW_015971442.1
27673640	1	XM_016738221.1_dup1	7	1197	287773	289381	39,101,254,30,50,61,662,	2.87773e+41	+	NW_015971442.1
27673641	1	XM_016738222.1_dup1	4	582	289674	290540	90,281,107,104,	2.89674e+23	-	NW_015971442.1
27673642	1	XM_016738223.1_dup1	2	2178	291334	293562	691,1487,	291334292076	+	NW_015971442.1
27673643	1	XM_016738224.1_dup1	3	825	295115	296059	252,295,278,	2.95115e+17	-	NW_015971442.1
27673644	1	XM_016738225.1_dup1	2	1296	296458	297811	963,333,	296458297479	-	NW_015971442.1
27673645	1	XM_016738226.1_dup1	5	3864	298018	302111	312,27,965,2273,287,	2.98018e+29	+	NW_015971442.1
27673646	1	XM_016738227.1_dup1	4	2112	302756	305073	1913,54,69,76,	3.02756e+23	-	NW_015971442.1
27673647	1	XM_016738228.1_dup1	1	840	307556	308395	840,	307556	+	NW_015971442.1
27673648	1	XM_016738229.1_dup1	3	1719	310435	312272	314,1190,215,	3.10435e+17	-	NW_015971442.1
27673649	1	XM_016738230.1_dup1	4	2343	317430	319973	97,1868,96,282,	3.1743e+23	-	NW_015971442.1
27673650	1	XM_016738231.1_dup1	2	1062	321488	322693	60,1002,	321488321692	+	NW_015971442.1
27673651	1	XM_016738232.1_dup1	8	1131	324015	325942	12,108,148,203,138,65,408,49,	3.24015e+47	-	NW_015971442.1
27673652	1	XM_016738233.1_dup1	6	2349	326777	329783	495,686,358,215,492,103,	3.26777e+35	+	NW_015971442.1
27673653	1	XM_016738234.1_dup1	1	177	330315	330491	177,	330315	+	NW_015971442.1
27673654	1	XM_016738235.1_dup1	4	1089	330775	332135	119,226,184,560,	3.30775e+23	+	NW_015971442.1
27673655	1	XM_016738236.1_dup1	1	2475	332346	334820	2475,	332346	-	NW_015971442.1
27673656	1	XM_016738237.1_dup1	5	2454	334942	337617	147,248,306,145,1608,	3.34942e+29	+	NW_015971442.1
27673657	1	XM_016738238.1_dup1	2	1698	337895	339676	1653,45,	337895339632	-	NW_015971442.1
27673658	1	XM_016738239.1_dup1	1	2181	340184	342364	2181,	340184	-	NW_015971442.1
27673659	1	XM_016738240.1_dup1	1	1716	342577	344292	1716,	342577	-	NW_015971442.1
27673660	1	XM_016738241.1_dup1	4	2364	344570	347089	224,340,1020,780,	3.4457e+23	+	NW_015971442.1
27673661	1	XM_016738242.1_dup1	2	4839	347468	352374	121,4718,	347468347657	-	NW_015971442.1
27673662	1	XM_016738243.1_dup1	3	1809	353726	355642	935,614,260,	3.53726e+17	-	NW_015971442.1
27673663	1	XM_016738244.1_dup1	4	1719	357857	359736	90,208,1228,193,	3.57857e+23	-	NW_015971442.1
27673664	1	XM_016738245.1_dup1	6	819	360203	361457	54,132,151,215,141,126,	3.60203e+35	+	NW_015971442.1
27673665	1	XM_016738246.1_dup1	1	921	362964	363884	921,	362964	+	NW_015971442.1
27673666	1	XM_016738247.1_dup1	1	930	367072	368001	930,	367072	+	NW_015971442.1
27673667	1	XM_016738248.1_dup1	7	2991	368620	371971	87,340,1575,556,122,285,26,	3.6862e+41	+	NW_015971442.1
27673668	1	XM_016738249.1_dup1	4	849	372545	373583	391,309,40,109,	3.72545e+23	-	NW_015971442.1
27673669	1	XM_016738250.1_dup1	4	3120	374090	377398	909,432,994,785,	3.7409e+23	+	NW_015971442.1
27673670	1	XM_016738251.1_dup1	2	489	378456	379005	212,277,	378456378729	-	NW_015971442.1
27673671	1	XM_016738252.1_dup1	2	1077	381405	382541	67,1010,	381405381532	+	NW_015971442.1
27673672	1	XM_016738253.1_dup1	2	990	383979	385025	950,40,	383979384986	-	NW_015971442.1
27673673	1	XM_016738254.1_dup1	6	3288	388052	391632	618,126,122,212,179,2031,	3.88052e+35	+	NW_015971442.1
27673674	1	XM_016738255.1_dup1	3	3360	392924	396391	1152,1136,1072,	3.92924e+17	-	NW_015971442.1
27673675	1	XM_016738256.1_dup1	2	660	396979	397696	25,635,	396979397062	+	NW_015971442.1
27673676	1	XM_016738257.1_dup1	3	1290	398438	399858	855,266,169,	3.98438e+17	-	NW_015971442.1
27673677	1	XM_016738258.1_dup1	2	1614	400966	402649	474,1140,	400966401510	+	NW_015971442.1
27673678	1	XM_016738259.1_dup1	1	1590	403202	404791	1590,	403202	-	NW_015971442.1
27673679	1	XM_016738260.1_dup1	1	594	405732	406325	594,	405732	+	NW_015971442.1
27673680	1	XM_016738261.1_dup1	4	726	406802	407696	495,63,35,133,	4.06802e+23	-	NW_015971442.1
27673681	1	XM_016738262.1_dup1	1	411	408160	408570	411,	408160	-	NW_015971442.1
27673682	1	XM_016738263.1_dup1	1	1206	410079	411284	1206,	410079	+	NW_015971442.1
27673683	1	XM_016738264.1_dup1	2	1467	411766	413286	134,1333,	411766411954	-	NW_015971442.1
27673684	1	XM_016738265.1_dup1	1	2223	413628	415850	2223,	413628	-	NW_015971442.1
27673685	1	XM_016738266.1_dup1	2	1620	416634	418305	978,642,	416634417664	+	NW_015971442.1
27673686	1	XM_016738267.1_dup1	1	300	420510	420809	300,	420510	+	NW_015971442.1
27673687	1	XM_016738268.1_dup1	1	1071	421983	423053	1071,	421983	+	NW_015971442.1
27673688	1	XM_016738269.1_dup1	2	7044	423409	430509	4060,2984,	423409427526	-	NW_015971442.1
27673689	1	XM_016738270.1_dup1	2	1479	431536	433080	494,985,	431536432096	+	NW_015971442.1
27673690	1	XM_016738271.1_dup1	1	2442	433452	435893	2442,	433452	-	NW_015971442.1
27673691	1	XM_016738272.1_dup1	1	1065	436301	437365	1065,	436301	+	NW_015971442.1
27673692	1	XM_016738273.1_dup1	3	3918	437897	441977	3738,112,68,	4.37897e+17	-	NW_015971442.1
27673693	1	XM_016738274.1_dup1	3	864	442078	443090	322,172,370,	4.42078e+17	+	NW_015971442.1
27673694	1	XM_016738275.1_dup1	3	327	445869	446300	70,96,161,	4.45869e+17	+	NW_015971442.1
27673695	1	XM_016738276.1_dup1	6	1734	449522	451675	419,570,414,105,182,44,	4.49522e+35	+	NW_015971442.1
27673696	1	XM_016738277.1_dup1	1	1227	452191	453417	1227,	452191	-	NW_015971442.1
27673697	1	XM_016738278.1_dup1	2	1113	453757	454936	34,1079,	453757453858	+	NW_015971442.1
27673698	1	XM_016738279.1_dup1	6	1629	455081	457414	231,683,299,35,315,66,	4.55081e+35	-	NW_015971442.1
27673699	1	XM_016738280.1_dup1	2	723	458509	459283	22,701,	458509458583	+	NW_015971442.1
27673700	1	XM_016738281.1_dup1	2	2871	459675	462595	2784,87,	459675462509	-	NW_015971442.1
27673701	1	XM_016738282.1_dup1	3	216	465360	465694	17,184,15,	4.6536e+17	-	NW_015971442.1
27673702	1	XM_016738283.1_dup1	1	1689	467018	468706	1689,	467018	-	NW_015971442.1
27673703	1	XM_016738284.1_dup1	20	2361	469529	472967	362,163,11,56,106,135,50,85,123,386,44,43,103,25,131,65,151,30,223,69,	4.69529e+119	+	NW_015971442.1
27673704	1	XM_016738285.1_dup1	3	3168	473598	476877	591,628,1949,	4.73598e+17	+	NW_015971442.1
27673705	1	XM_016738286.1_dup1	3	1512	479554	481320	93,934,485,	4.79554e+17	+	NW_015971442.1
27673706	1	XM_016738287.1_dup1	1	534	483697	484230	534,	483697	-	NW_015971442.1
27673707	1	XM_016738288.1_dup1	3	6390	485029	491532	1772,3025,1593,	4.85029e+17	-	NW_015971442.1
27673708	1	XM_016738289.1_dup1	3	1158	492061	493390	547,560,51,	4.92061e+17	-	NW_015971442.1
27673709	1	XM_016738290.1_dup1	3	594	493806	494770	105,336,153,	4.93806e+17	+	NW_015971442.1
27673710	1	XM_016738291.1_dup1	5	2148	495774	498526	507,638,826,132,45,	4.95774e+29	-	NW_015971442.1
27673711	1	XM_016738292.1_dup1	2	1875	498960	500893	181,1694,	498960499200	+	NW_015971442.1
27673712	1	XM_016738293.1_dup1	16	2775	501671	505294	90,139,39,202,112,82,35,169,90,97,355,60,78,773,93,361,	5.01672e+95	-	NW_015971442.1
27673713	1	XM_016738294.1_dup1	1	2166	505727	507892	2166,	505727	-	NW_015971442.1
27673714	1	XM_016738295.1_dup1	4	684	508484	509511	40,40,374,230,	5.08485e+23	+	NW_015971442.1
27673715	1	XM_016738296.1_dup1	1	288	510289	510576	288,	510289	-	NW_015971442.1
27673716	1	XM_016738297.1_dup1	3	357	511535	512100	56,241,60,	5.11536e+17	+	NW_015971442.1
27673717	1	XM_016738298.1_dup1	2	537	514118	514719	75,462,	514118514258	+	NW_015971442.1
27673718	1	XM_016738299.1_dup1	2	1339	517306	518708	319,1020,	517306517689	+	NW_015971442.1
27673719	1	XM_016738300.1_dup1	5	4131	519845	524237	40,1001,360,2633,97,	5.19846e+29	-	NW_015971442.1
27673720	1	XM_016738301.1_dup1	1	1656	526741	528396	1656,	526741	+	NW_015971442.1
27673721	1	XM_016738302.1_dup1	1	198	529653	529850	198,	529653	-	NW_015971442.1
27673722	1	XM_016738303.1_dup1	3	951	530358	531437	260,294,397,	5.30359e+17	+	NW_015971442.1
27673723	1	XM_016738304.1_dup1	1	1137	535241	536377	1137,	535241	+	NW_015971442.1
27673724	1	XM_016738305.1_dup1	1	6744	539067	545810	6744,	539067	+	NW_015971442.1
27673725	1	XM_016738306.1_dup1	4	612	546963	547901	198,208,188,18,	5.46964e+23	+	NW_015971442.1
27673726	1	XM_016738307.1_dup1	5	867	549202	550283	145,11,650,19,42,	5.49203e+29	-	NW_015971442.1
27673727	1	XM_016738308.1_dup1	6	7701	551025	559011	758,526,538,4658,321,900,	5.51026e+35	+	NW_015971442.1
27673728	1	XM_016738309.1_dup1	2	1602	560248	561899	326,1276,	560248560624	+	NW_015971442.1
27673729	1	XM_016738310.1_dup1	5	816	563749	564814	165,376,118,118,39,	5.6375e+29	+	NW_015971442.1
27673730	1	XM_016738311.1_dup1	3	1767	565200	567085	79,724,964,	5.65201e+17	+	NW_015971442.1
27673731	1	XM_016738312.1_dup1	2	1401	567301	568951	912,489,	567301568463	-	NW_015971442.1
27673732	1	XM_016738313.1_dup1	5	1857	570326	572453	311,292,192,211,851,	5.70327e+29	+	NW_015971442.1
27673733	1	XM_016738314.1_dup1	9	1656	573164	575327	142,340,258,321,242,103,48,70,132,	5.73165e+53	-	NW_015971442.1
27673734	1	XM_016738315.1_dup1	4	609	580506	581309	353,120,21,115,	5.80507e+23	+	NW_015971442.1
27673735	1	XM_016738316.1_dup1	4	711	582038	582912	188,53,389,81,	5.82039e+23	-	NW_015971442.1
27673736	1	XM_016738317.1_dup1	3	735	584161	585080	54,182,499,	5.84162e+17	+	NW_015971442.1
27673737	1	XM_016738318.1_dup1	8	516	587227	588189	39,57,33,137,16,88,20,126,	5.87228e+47	+	NW_015971442.1
27673738	1	XM_016738319.1_dup1	2	1890	592008	593956	160,1730,	592008592227	+	NW_015971442.1
27673739	1	XM_016738320.1_dup1	1	1095	595890	596984	1095,	595890	+	NW_015971442.1
27673740	1	XM_016738321.1_dup1	6	378	599479	600438	119,20,137,35,28,39,	5.9948e+35	-	NW_015971442.1
27673741	1	XM_016738322.1_dup1	1	990	602251	603240	990,	602251	+	NW_015971442.1
27673742	1	XM_016738323.1_dup1	6	972	604274	605531	76,455,127,75,105,134,	6.04275e+35	+	NW_015971442.1
27673743	1	XM_016738324.1_dup1	3	939	605591	607198	758,30,151,	6.05592e+17	-	NW_015971442.1
27673744	1	XM_016738325.1_dup1	3	447	607846	608407	179,115,153,	6.07847e+17	-	NW_015971442.1
27673745	1	XM_016738326.1_dup1	6	1680	608862	611182	148,143,87,600,264,438,	6.08863e+35	+	NW_015971442.1
27673746	1	XM_016738327.1_dup1	5	861	611224	612307	32,177,343,105,204,	6.11225e+29	-	NW_015971442.1
27673747	1	XM_016738328.1_dup1	2	3276	613393	616728	3229,47,	613393616682	-	NW_015971442.1
27673748	1	XM_016738329.1_dup1	1	327	618232	618558	327,	618232	-	NW_015971442.1
27673749	1	XM_016738330.1_dup1	3	978	618782	619951	106,559,313,	6.18783e+17	+	NW_015971442.1
27673750	1	XM_016738331.1_dup1	5	1239	621483	623071	177,112,428,347,175,	6.21484e+29	+	NW_015971442.1
27673751	1	XM_016738332.1_dup1	2	816	15746	16624	627,189,	1574616436	-	NW_015971439.1
27673752	1	XM_016738333.1_dup1	2	588	19994	20642	123,465,	1999420178	+	NW_015971439.1
27673753	1	XM_016738334.1_dup1	1	912	21401	22312	912,	21401	+	NW_015971439.1
27673754	1	XM_016738335.1_dup1	2	747	23114	23906	208,539,	2311423368	-	NW_015971439.1
27673755	1	XM_016738336.1_dup1	2	351	26063	26551	318,33,	2606326519	+	NW_015971439.1
27673756	1	XM_016738337.1_dup1	1	1347	29359	30705	1347,	29359	-	NW_015971439.1
27673757	1	XM_016738338.1_dup1	2	714	35972	36742	125,589,	3597236154	-	NW_015971439.1
27673758	1	XM_016738339.1_dup1	1	2223	37187	39409	2223,	37187	-	NW_015971439.1
27673759	1	XM_016738340.1_dup1	2	885	5444	6393	650,235,	54446159	-	NW_015971164.1
27673760	1	XM_016738341.1_dup1	1	1086	3532	4617	1086,	3532	+	NW_015971157.1
27673761	1	XM_016738342.1_dup1	2	279	7002	7333	141,138,	70027196	-	NW_015971157.1
27673762	1	XM_016738343.1_dup1	1	630	8451	9080	630,	8451	+	NW_015971157.1
27673763	1	XM_016738344.1_dup1	1	2076	11343	13418	2076,	11343	+	NW_015971157.1
27673764	1	XM_016738345.1_dup1	1	1044	14624	15667	1044,	14624	+	NW_015971157.1
27673765	1	XM_016738346.1_dup1	2	711	15815	16578	268,443,	1581516136	-	NW_015971157.1
27673766	1	XM_016738347.1_dup1	1	870	19822	20691	870,	19822	+	NW_015971157.1
27673767	1	XM_016738348.1_dup1	3	831	21718	22693	238,82,511,	217182202122183	+	NW_015971157.1
27673768	1	XM_016738349.1_dup1	1	1869	24455	26323	1869,	24455	+	NW_015971157.1
27673769	1	XM_016738350.1_dup1	3	930	26882	27924	336,269,325,	268822727427600	-	NW_015971157.1
27673770	1	XM_016738351.1_dup1	4	1377	29212	30778	250,260,131,736,	2.92123e+19	+	NW_015971157.1
27673771	1	XM_016738352.1_dup1	5	2271	31070	34178	1475,180,161,78,377,	3.10703e+24	-	NW_015971157.1
27673772	1	XM_016738353.1_dup1	2	1536	35027	36616	27,1509,	3502735108	-	NW_015971157.1
27673773	1	XM_016738354.1_dup1	2	1638	36999	38699	606,1032,	3699937668	+	NW_015971157.1
27673774	1	XM_016738355.1_dup1	5	1800	39295	41344	164,239,323,309,765,	3.92954e+24	+	NW_015971157.1
27673775	1	XM_016738356.1_dup1	8	2901	42099	45413	245,285,204,225,310,1245,287,100,	4.20994e+39	-	NW_015971157.1
27673776	1	XM_016738357.1_dup1	5	1887	46167	48311	182,244,123,445,893,	4.61675e+24	+	NW_015971157.1
27673777	1	XM_016738358.1_dup1	2	555	49737	50346	327,228,	4973750119	+	NW_015971157.1
27673778	1	XM_016738359.1_dup1	1	627	52227	52853	627,	52227	-	NW_015971157.1
27673779	1	XM_016738360.1_dup1	1	414	53275	53688	414,	53275	-	NW_015971157.1
27673780	1	XM_016738361.1_dup1	1	2742	57222	59963	2742,	57222	-	NW_015971157.1
27673781	1	XM_016738362.1_dup1	2	834	60790	61680	93,741,	6079060940	+	NW_015971157.1
27673782	1	XM_016738363.1_dup1	2	1968	62001	64018	807,1161,	6200162858	-	NW_015971157.1
27673783	1	XM_016738364.1_dup1	2	513	64915	65631	92,421,	6491565211	+	NW_015971157.1
27673784	1	XM_016738365.1_dup1	3	813	66024	66998	236,339,238,	660246632166761	-	NW_015971157.1
27673785	1	XM_016738366.1_dup1	3	1176	67329	68618	190,542,444,	673296757168175	-	NW_015971157.1
27673786	1	XM_016738367.1_dup1	5	1464	69084	70771	128,126,265,147,798,	6.90847e+24	+	NW_015971157.1
27673787	1	XM_016738368.1_dup1	12	1467	72325	74438	172,58,139,79,187,67,125,45,160,116,231,88,	7.23257e+59	+	NW_015971157.1
27673788	1	XM_016738369.1_dup1	1	963	77379	78341	963,	77379	-	NW_015971157.1
27673789	1	XM_016738370.1_dup1	17	1992	79765	83019	414,64,35,76,29,15,19,85,49,21,43,88,281,546,138,83,6,	7.97658e+84	-	NW_015971157.1
27673790	1	XM_016738371.1_dup1	3	4719	83595	88420	124,121,4474,	835958377683947	+	NW_015971157.1
27673791	1	XM_016738372.1_dup1	2	2757	90852	93670	1401,1356,	9085292315	+	NW_015971157.1
27673792	1	XM_016738373.1_dup1	4	951	94376	95562	457,331,38,125,	9.43769e+19	-	NW_015971157.1
27673793	1	XM_016738374.1_dup1	1	3144	96269	99412	3144,	96269	+	NW_015971157.1
27673794	1	XM_016738375.1_dup1	3	516	100038	100667	305,117,94,	1.00038e+17	-	NW_015971157.1
27673795	1	XM_016738376.1_dup1	3	375	101231	101735	64,123,188,	1.01231e+17	+	NW_015971157.1
27673796	1	XM_016738377.1_dup1	1	1479	102298	103776	1479,	102298	-	NW_015971157.1
27673797	1	XM_016738378.1_dup1	1	204	104757	104960	204,	104757	+	NW_015971157.1
27673798	1	XM_016738379.1_dup1	4	3246	105359	108888	275,2078,451,442,	1.05359e+23	-	NW_015971157.1
27673799	1	XM_016738380.1_dup1	4	402	109499	110153	129,37,83,153,	1.09499e+23	+	NW_015971157.1
27673800	1	XM_016738381.1_dup1	6	2259	111534	114266	721,17,77,220,1008,216,	1.11534e+35	-	NW_015971157.1
27673801	1	XM_016738382.1_dup1	3	2751	114718	117570	126,338,2287,	1.14718e+17	+	NW_015971157.1
27673802	1	XM_016738383.1_dup1	1	2571	117795	120365	2571,	117795	-	NW_015971157.1
27673803	1	XM_016738384.1_dup1	2	996	121084	122337	100,896,	121084121442	+	NW_015971157.1
27673804	1	XM_016738385.1_dup1	1	162	122818	122979	162,	122818	+	NW_015971157.1
27673805	1	XM_016738386.1_dup1	3	3297	123264	126679	2034,1001,262,	1.23264e+17	-	NW_015971157.1
27673806	1	XM_016738387.1_dup1	3	6747	127873	134755	694,5996,57,	1.27873e+17	+	NW_015971157.1
27673807	1	XM_016738388.1_dup1	3	1578	135762	137463	165,1136,277,	1.35762e+17	-	NW_015971157.1
27673808	1	XM_016738389.1_dup1	3	633	137797	138540	231,193,209,	1.37797e+17	-	NW_015971157.1
27673809	1	XM_016738390.1_dup1	4	1941	138759	140935	391,850,312,388,	1.38759e+23	-	NW_015971157.1
27673810	1	XM_016738391.1_dup1	4	495	141178	141904	55,252,62,126,	1.41178e+23	+	NW_015971157.1
27673811	1	XM_016738392.1_dup1	4	1449	143551	145177	6,131,100,1212,	1.43551e+23	+	NW_015971157.1
27673812	1	XM_016738393.1_dup1	2	3360	146376	149789	3014,346,	146376149444	-	NW_015971157.1
27673813	1	XM_016738394.1_dup1	4	4149	150679	155592	16,2280,326,1527,	1.50679e+23	+	NW_015971157.1
27673814	1	XM_016738395.1_dup1	2	849	156232	157133	220,629,	156232156505	+	NW_015971157.1
27673815	1	XM_016738396.1_dup1	3	381	158930	159416	22,96,263,	1.5893e+17	+	NW_015971157.1
27673816	1	XM_016738397.1_dup1	2	1611	159801	161467	1461,150,	159801161318	-	NW_015971157.1
27673817	1	XM_016738398.1_dup1	3	1428	162122	163655	25,812,591,	1.62122e+17	+	NW_015971157.1
27673818	1	XM_016738399.1_dup1	6	3960	165122	169481	801,1986,345,60,546,222,	1.65122e+35	-	NW_015971157.1
27673819	1	XM_016738400.1_dup1	2	750	169579	170426	405,345,	169579170082	+	NW_015971157.1
27673820	1	XM_016738401.1_dup1	1	741	173291	174031	741,	173291	-	NW_015971157.1
27673821	1	XM_016738402.1_dup1	2	1038	174414	175516	864,174,	174414175343	-	NW_015971157.1
27673822	1	XM_016738403.1_dup1	2	408	175699	176219	63,345,	175699175875	+	NW_015971157.1
27673823	1	XM_016738404.1_dup1	3	1164	176448	177732	881,185,98,	1.76448e+17	-	NW_015971157.1
27673824	1	XM_016738405.1_dup1	2	1077	178542	179667	48,1029,	178542178639	+	NW_015971157.1
27673825	1	XM_016738406.1_dup1	1	1827	180313	182139	1827,	180313	+	NW_015971157.1
27673826	1	XM_016738407.1_dup1	5	723	182456	183404	34,79,41,496,73,	1.82456e+29	+	NW_015971157.1
27673827	1	XM_016738408.1_dup1	3	1695	184232	186045	1365,116,214,	1.84232e+17	-	NW_015971157.1
27673828	1	XM_016738409.1_dup1	5	1962	189477	191763	42,1688,102,109,21,	1.89477e+29	-	NW_015971157.1
27673829	1	XM_016738410.1_dup1	3	882	192326	193394	36,453,393,	1.92326e+17	-	NW_015971157.1
27673830	1	XM_016738411.1_dup1	3	2139	194978	197237	54,141,1944,	1.94978e+17	+	NW_015971157.1
27673831	1	XM_016738412.1_dup1	2	2568	1328	3956	803,1765,	13282192	+	NW_015971156.1
27673832	1	XM_016738413.1_dup1	1	2379	5204	7582	2379,	5204	-	NW_015971156.1
27673833	1	XM_016738414.1_dup1	1	2463	8545	11007	2463,	8545	-	NW_015971156.1
27673834	1	XM_016738415.1_dup1	5	1458	11284	12947	17,32,35,389,985,	1.12841e+24	+	NW_015971156.1
27673835	1	XM_016738416.1_dup1	2	762	13367	14182	713,49,	1336714134	-	NW_015971156.1
27673836	1	XM_016738417.1_dup1	2	1602	14898	16629	25,1577,	1489815053	+	NW_015971156.1
27673837	1	XM_016738418.1_dup1	1	1758	16916	18673	1758,	16916	-	NW_015971156.1
27673838	1	XM_016738419.1_dup1	3	1008	19402	20537	281,96,631,	194021974419907	+	NW_015971156.1
27673839	1	XM_016738420.1_dup1	1	987	21294	22280	987,	21294	-	NW_015971156.1
27673840	1	XM_016738421.1_dup1	1	753	24018	24770	753,	24018	+	NW_015971156.1
27673841	1	XM_016738422.1_dup1	3	1428	25328	27165	541,85,802,	253282597126364	+	NW_015971156.1
27673842	1	XM_016738423.1_dup1	2	1104	27264	28422	193,911,	2726427512	-	NW_015971156.1
27673843	1	XM_016738424.1_dup1	1	843	28785	29627	843,	28785	+	NW_015971156.1
27673844	1	XM_016738425.1_dup1	4	225	30459	30984	54,116,36,19,	3.04593e+19	-	NW_015971156.1
27673845	1	XM_016738426.1_dup1	3	780	31380	32299	356,386,38,	313803182732262	-	NW_015971156.1
27673846	1	XM_016738427.1_dup1	2	1593	33263	35018	70,1523,	3326333496	+	NW_015971156.1
27673847	1	XM_016738428.1_dup1	1	1035	35178	36212	1035,	35178	-	NW_015971156.1
27673848	1	XM_016738429.1_dup1	2	810	38183	39249	423,387,	3818338863	+	NW_015971156.1
27673849	1	XM_016738430.1_dup1	1	693	39839	40531	693,	39839	-	NW_015971156.1
27673850	1	XM_016738431.1_dup1	2	1722	40920	42704	198,1524,	4092041181	+	NW_015971156.1
27673851	1	XM_016738432.1_dup1	4	1296	42828	44282	983,69,126,118,	4.28284e+19	-	NW_015971156.1
27673852	1	XM_016738433.1_dup1	2	2244	45057	47365	1471,773,	4505746593	+	NW_015971156.1
27673853	1	XM_016738434.1_dup1	2	666	47597	48322	612,54,	4759748269	-	NW_015971156.1
27673854	1	XM_016738435.1_dup1	2	810	49223	50191	262,548,	4922349644	+	NW_015971156.1
27673855	1	XM_016738436.1_dup1	5	1254	50486	51972	38,308,358,342,208,	5.04865e+24	-	NW_015971156.1
27673856	1	XM_016738437.1_dup1	5	1755	53018	55005	335,330,380,298,412,	5.30185e+24	-	NW_015971156.1
27673857	1	XM_016738438.1_dup1	10	1806	56772	59542	66,392,139,333,98,159,203,240,88,88,	5.67726e+49	-	NW_015971156.1
27673858	1	XM_016738439.1_dup1	2	1788	60266	62133	1690,98,	6026662036	-	NW_015971156.1
27673859	1	XM_016738440.1_dup1	7	2322	63681	66334	426,41,342,230,53,122,1108,	6.36816e+34	+	NW_015971156.1
27673860	1	XM_016738441.1_dup1	3	423	67397	67925	280,86,57,	673976773067869	+	NW_015971156.1
27673861	1	XM_016738442.1_dup1	4	1983	68520	70671	1218,15,92,658,	6.85207e+19	-	NW_015971156.1
27673862	1	XM_016738443.1_dup1	4	1326	71863	73370	234,521,427,144,	7.18637e+19	+	NW_015971156.1
27673863	1	XM_016738444.1_dup1	4	1500	73569	75243	365,239,414,482,	7.35697e+19	-	NW_015971156.1
27673864	1	XM_016738445.1_dup1	4	1905	76481	78539	694,418,769,24,	7.64818e+19	-	NW_015971156.1
27673865	1	XM_016738446.1_dup1	5	1128	79477	81008	289,274,38,455,72,	7.94778e+24	+	NW_015971156.1
27673866	1	XM_016738447.1_dup1	6	1608	81453	84029	127,474,28,166,287,526,	8.14538e+29	-	NW_015971156.1
27673867	1	XM_016738448.1_dup1	4	876	85042	86139	184,67,494,131,	8.50429e+19	+	NW_015971156.1
27673868	1	XM_016738449.1_dup1	4	1497	86996	88674	549,82,494,372,	8.69969e+19	-	NW_015971156.1
27673869	1	XM_016738450.1_dup1	3	990	89506	90622	419,479,92,	895068998390531	+	NW_015971156.1
27673870	1	XM_016738451.1_dup1	1	555	91825	92379	555,	91825	-	NW_015971156.1
27673871	1	XM_016738452.1_dup1	2	720	92607	93385	58,662,	9260792724	+	NW_015971156.1
27673872	1	XM_016738453.1_dup1	2	1302	94144	95502	292,1010,	9414494493	+	NW_015971156.1
27673873	1	XM_016738454.1_dup1	5	1242	95863	97346	168,105,98,235,636,	9.5864e+24	-	NW_015971156.1
27673874	1	XM_016738455.1_dup1	4	6540	98070	104804	613,3410,90,2427,	9.8071e+21	+	NW_015971156.1
27673875	1	XM_016738456.1_dup1	5	969	105064	106562	484,55,203,160,67,	1.05064e+29	-	NW_015971156.1
27673876	1	XM_016738457.1_dup1	3	1410	108162	109829	606,42,762,	1.08162e+17	-	NW_015971156.1
27673877	1	XM_016738458.1_dup1	4	1464	111103	112732	205,262,645,352,	1.11103e+23	+	NW_015971156.1
27673878	1	XM_016738459.1_dup1	2	666	112919	113696	269,397,	112919113300	-	NW_015971156.1
27673879	1	XM_016738460.1_dup1	2	504	116998	117607	450,54,	116998117554	-	NW_015971156.1
27673880	1	XM_016738461.1_dup1	2	825	118994	119883	577,248,	118994119636	-	NW_015971156.1
27673881	1	XM_016738462.1_dup1	7	1263	121008	122596	216,116,133,23,292,163,320,	1.21008e+41	+	NW_015971156.1
27673882	1	XM_016738463.1_dup1	2	1887	123411	125414	1816,71,	123411125344	-	NW_015971156.1
27673883	1	XM_016738464.1_dup1	7	3852	126696	130901	228,1102,436,417,1311,248,110,	1.26696e+41	+	NW_015971156.1
27673884	1	XM_016738465.1_dup1	2	1983	132748	134822	274,1709,	132748133114	+	NW_015971156.1
27673885	1	XM_016738466.1_dup1	1	894	136028	136921	894,	136028	-	NW_015971156.1
27673886	1	XM_016738467.1_dup1	5	1062	138206	139624	203,283,49,214,313,	1.38206e+29	+	NW_015971156.1
27673887	1	XM_016738468.1_dup1	2	918	144603	145584	758,160,	144603145425	-	NW_015971156.1
27673888	1	XM_016738469.1_dup1	2	690	16078	16839	450,240,	1607816600	+	NW_015971155.1
27673889	1	XM_016738470.1_dup1	3	1041	17439	18619	815,206,20,	174391831418600	-	NW_015971155.1
27673890	1	XM_016738471.1_dup1	3	1854	2454	4417	467,201,1186,	245429803232	+	NW_015971177.1
27673891	1	XM_016738472.1_dup1	2	891	5874	6842	358,533,	58746310	+	NW_015971177.1
27673892	1	XM_016738473.1_dup1	8	1224	7053	8675	218,80,97,210,108,194,155,162,	7.05373e+31	-	NW_015971177.1
27673893	1	XM_016738474.1_dup1	1	765	12029	12793	765,	12029	+	NW_015971177.1
27673894	1	XM_016738475.1_dup1	2	1368	13299	14735	1259,109,	1329914627	-	NW_015971177.1
27673895	1	XM_016738476.1_dup1	10	7467	15875	24367	552,251,247,444,2280,189,117,100,3223,64,	1.58752e+49	-	NW_015971177.1
27673896	1	XM_016738477.1_dup1	2	198	24723	24976	63,135,	2472324842	+	NW_015971177.1
27673897	1	XM_016738478.1_dup1	7	3228	25230	28855	1384,45,126,1250,169,92,162,	2.52303e+34	-	NW_015971177.1
27673898	1	XM_016738479.1_dup1	7	3087	29399	32850	607,547,34,1185,126,281,307,	2.93993e+34	-	NW_015971177.1
27673899	1	XM_016738480.1_dup1	6	3447	33302	37047	276,51,196,464,2376,84,	3.33023e+29	+	NW_015971177.1
27673900	1	XM_016738481.1_dup1	1	1209	37908	39116	1209,	37908	+	NW_015971177.1
27673901	1	XM_016738482.1_dup1	3	5241	39711	45513	4725,53,463,	397114485645051	+	NW_015971177.1
27673902	1	XM_016738483.1_dup1	5	1494	46126	47902	132,817,125,188,232,	4.61265e+24	-	NW_015971177.1
27673903	1	XM_016738484.1_dup1	6	1104	51266	52634	136,20,37,68,371,472,	5.12665e+29	+	NW_015971177.1
27673904	1	XM_016738485.1_dup1	1	792	53042	53833	792,	53042	-	NW_015971177.1
27673905	1	XM_016738486.1_dup1	2	1242	55957	57354	925,317,	5595757038	-	NW_015971177.1
27673906	1	XM_016738487.1_dup1	2	2001	60543	62608	62,1939,	6054360670	-	NW_015971177.1
27673907	1	XM_016738488.1_dup1	3	798	68721	69634	624,127,47,	687216941169588	-	NW_015971177.1
27673908	1	XM_016738489.1_dup1	3	312	71565	71996	26,276,10,	715657164671987	-	NW_015971177.1
27673909	1	XM_016738490.1_dup1	3	411	72744	73374	25,108,278,	727447291573097	+	NW_015971177.1
27673910	1	XM_016738491.1_dup1	6	4731	76752	82667	363,1432,616,380,447,1493,	7.67528e+29	+	NW_015971177.1
27673911	1	XM_016738492.1_dup1	5	1260	82919	84427	766,124,53,103,214,	8.29198e+24	-	NW_015971177.1
27673912	1	XM_016738493.1_dup1	4	1779	84968	86908	255,795,673,56,	8.49689e+19	-	NW_015971177.1
27673913	1	XM_016738494.1_dup1	1	2028	87093	89120	2028,	87093	+	NW_015971177.1
27673914	1	XM_016738495.1_dup1	1	1734	89400	91133	1734,	89400	-	NW_015971177.1
27673915	1	XM_016738496.1_dup1	4	5016	91412	96610	185,498,2719,1614,	9.14129e+19	+	NW_015971177.1
27673916	1	XM_016738497.1_dup1	1	948	97239	98186	948,	97239	+	NW_015971177.1
27673917	1	XM_016738498.1_dup1	5	1053	98681	99941	119,779,52,45,58,	9.8682e+24	+	NW_015971177.1
27673918	1	XM_016738499.1_dup1	8	1314	101299	103190	218,37,70,48,146,218,479,98,	1.01299e+47	+	NW_015971177.1
27673919	1	XM_016738500.1_dup1	4	2391	103430	105988	1800,117,457,17,	1.0343e+23	-	NW_015971177.1
27673920	1	XM_016738501.1_dup1	8	4878	106328	111595	300,394,1726,848,414,374,300,522,	1.06328e+47	+	NW_015971177.1
27673921	1	XM_016738502.1_dup1	4	1878	112500	115015	357,180,157,1184,	1.125e+23	+	NW_015971177.1
27673922	1	XM_016738503.1_dup1	1	1482	117022	118503	1482,	117022	+	NW_015971177.1
27673923	1	XM_016738504.1_dup1	1	330	119279	119608	330,	119279	-	NW_015971177.1
27673924	1	XM_016738505.1_dup1	4	1482	121166	122824	178,126,478,700,	1.21166e+23	+	NW_015971177.1
27673925	1	XM_016738506.1_dup1	2	1179	122897	124131	1026,153,	122897123979	-	NW_015971177.1
27673926	1	XM_016738507.1_dup1	1	1191	125377	126567	1191,	125377	+	NW_015971177.1
27673927	1	XM_016738508.1_dup1	7	1293	127406	129358	612,101,177,40,30,231,102,	1.27406e+41	+	NW_015971177.1
27673928	1	XM_016738509.1_dup1	3	861	132274	133302	145,277,439,	1.32274e+17	+	NW_015971177.1
27673929	1	XM_016738510.1_dup1	4	2028	135789	138015	117,129,1495,287,	1.35789e+23	+	NW_015971177.1
27673930	1	XM_016738511.1_dup1	1	645	143996	144640	645,	143996	+	NW_015971177.1
27673931	1	XM_016738512.1_dup1	1	693	145250	145942	693,	145250	+	NW_015971177.1
27673932	1	XM_016738513.1_dup1	2	1974	147533	149571	835,1139,	147533148433	+	NW_015971177.1
27673933	1	XM_016738514.1_dup1	3	858	149964	150977	598,125,135,	1.49964e+17	-	NW_015971177.1
27673934	1	XM_016738515.1_dup1	3	1524	152294	153921	690,828,6,	1.52294e+17	+	NW_015971177.1
27673935	1	XM_016738516.1_dup1	5	1257	154217	155713	317,455,124,130,231,	1.54217e+29	-	NW_015971177.1
27673936	1	XM_016738517.1_dup1	3	762	156793	157783	459,282,21,	1.56793e+17	-	NW_015971177.1
27673937	1	XM_016738518.1_dup1	3	6438	158414	164950	2441,382,3615,	1.58414e+17	+	NW_015971177.1
27673938	1	XM_016738519.1_dup1	3	639	165109	165871	23,409,207,	1.65109e+17	-	NW_015971177.1
27673939	1	XM_016738520.1_dup1	1	480	166630	167109	480,	166630	-	NW_015971177.1
27673940	1	XM_016738521.1_dup1	1	642	167496	168137	642,	167496	+	NW_015971177.1
27673941	1	XM_016738522.1_dup1	4	2577	168355	171116	2050,110,279,138,	1.68355e+23	-	NW_015971177.1
27673942	1	XM_016738523.1_dup1	2	1572	171461	173085	15,1557,	171461171529	+	NW_015971177.1
27673943	1	XM_016738524.1_dup1	3	3399	173996	177521	2251,1086,62,	1.73996e+17	-	NW_015971177.1
27673944	1	XM_016738525.1_dup1	3	1053	178239	179589	74,229,750,	1.78239e+17	+	NW_015971177.1
27673945	1	XM_016738526.1_dup1	5	876	179776	180886	133,103,345,28,267,	1.79776e+29	-	NW_015971177.1
27673946	1	XM_016738527.1_dup1	3	900	181961	182969	434,136,330,	1.81961e+17	+	NW_015971177.1
27673947	1	XM_016738528.1_dup1	6	1170	183137	184580	484,90,77,298,157,64,	1.83137e+35	-	NW_015971177.1
27673948	1	XM_016738529.1_dup1	4	1518	185317	187037	390,133,440,555,	1.85317e+23	+	NW_015971177.1
27673949	1	XM_016738530.1_dup1	2	852	187825	188730	128,724,	187825188007	-	NW_015971177.1
27673950	1	XM_016738531.1_dup1	2	762	189003	189822	76,686,	189003189137	+	NW_015971177.1
27673951	1	XM_016738532.1_dup1	7	1482	190002	191808	219,108,65,220,598,176,96,	1.90002e+41	-	NW_015971177.1
27673952	1	XM_016738533.1_dup1	3	1182	192456	193743	1116,40,26,	1.92456e+17	-	NW_015971177.1
27673953	1	XM_016738534.1_dup1	4	7101	195625	203175	5423,761,513,404,	1.95625e+23	-	NW_015971177.1
27673954	1	XM_016738535.1_dup1	4	852	203523	204522	133,471,67,181,	2.03523e+23	-	NW_015971177.1
27673955	1	XM_016738536.1_dup1	1	840	205183	206022	840,	205183	-	NW_015971177.1
27673956	1	XM_016738537.1_dup1	3	1305	207224	208637	83,171,1051,	2.07224e+17	+	NW_015971177.1
27673957	1	XM_016738538.1_dup1	2	1614	209516	211199	371,1243,	209516209957	+	NW_015971177.1
27673958	1	XM_016738539.1_dup1	2	378	213203	213662	360,18,	213203213645	-	NW_015971177.1
27673959	1	XM_016738540.1_dup1	3	1341	216193	217633	709,170,462,	2.16193e+17	+	NW_015971177.1
27673960	1	XM_016738541.1_dup1	2	891	218370	219312	634,257,	218370219056	+	NW_015971177.1
27673961	1	XM_016738542.1_dup1	3	705	220414	221325	526,83,96,	2.20414e+17	-	NW_015971177.1
27673962	1	XM_016738543.1_dup1	3	1500	221630	223340	111,1170,219,	2.2163e+17	+	NW_015971177.1
27673963	1	XM_016738544.1_dup1	1	654	223611	224264	654,	223611	-	NW_015971177.1
27673964	1	XM_016738545.1_dup1	7	3027	224749	228106	1322,673,135,382,303,77,135,	2.24749e+41	-	NW_015971177.1
27673965	1	XM_016738546.1_dup1	4	3498	229183	233007	286,2103,194,915,	2.29183e+23	-	NW_015971177.1
27673966	1	XM_016738547.1_dup1	5	1440	233640	235314	391,695,78,126,150,	2.3364e+29	-	NW_015971177.1
27673967	1	XM_016738548.1_dup1	1	969	235672	236640	969,	235672	-	NW_015971177.1
27673968	1	XM_016738549.1_dup1	4	987	237492	238825	528,186,200,73,	2.37492e+23	-	NW_015971177.1
27673969	1	XM_016738550.1_dup1	2	759	239572	240386	495,264,	239572240123	-	NW_015971177.1
27673970	1	XM_016738551.1_dup1	2	2280	242291	244617	2150,130,	242291244488	-	NW_015971177.1
27673971	1	XM_016738552.1_dup1	3	3747	245291	249161	151,2651,945,	2.45291e+17	+	NW_015971177.1
27673972	1	XM_016738553.1_dup1	3	378	249648	250207	128,72,178,	2.49648e+17	-	NW_015971177.1
27673973	1	XM_016738554.1_dup1	2	1998	251387	253449	610,1388,	251387252062	+	NW_015971177.1
27673974	1	XM_016738555.1_dup1	2	990	254253	255316	719,271,	254253255046	+	NW_015971177.1
27673975	1	XM_016738556.1_dup1	2	1551	255797	257437	855,696,	255797256742	+	NW_015971177.1
27673976	1	XM_016738557.1_dup1	9	2046	257692	260410	1031,156,145,282,98,143,52,66,73,	2.57692e+53	-	NW_015971177.1
27673977	1	XM_016738558.1_dup1	2	1566	260967	262596	135,1431,	260967261166	+	NW_015971177.1
27673978	1	XM_016738559.1_dup1	1	4515	263831	268345	4515,	263831	+	NW_015971177.1
27673979	1	XM_016738560.1_dup1	1	1866	268885	270750	1866,	268885	-	NW_015971177.1
27673980	1	XM_016738561.1_dup1	3	795	272039	272972	450,216,129,	2.72039e+17	-	NW_015971177.1
27673981	1	XM_016738562.1_dup1	5	2160	273491	275931	101,1292,286,34,447,	2.73491e+29	+	NW_015971177.1
27673982	1	XM_016738563.1_dup1	3	759	276160	277034	56,431,272,	2.7616e+17	+	NW_015971177.1
27673983	1	XM_016738564.1_dup1	2	1230	277264	278546	1173,57,	277264278490	-	NW_015971177.1
27673984	1	XM_016738565.1_dup1	10	1632	279234	281939	87,99,207,105,282,169,131,214,188,150,	2.79234e+59	+	NW_015971177.1
27673985	1	XM_016738566.1_dup1	1	711	282652	283362	711,	282652	+	NW_015971177.1
27673986	1	XM_016738567.1_dup1	4	1362	283810	285342	159,54,375,774,	2.8381e+23	+	NW_015971177.1
27673987	1	XM_016738568.1_dup1	1	1023	2292	3314	1023,	2292	+	NW_015971178.1
27673988	1	XM_016738569.1_dup1	1	948	4594	5541	948,	4594	+	NW_015971178.1
27673989	1	XM_016738570.1_dup1	1	789	5964	6752	789,	5964	+	NW_015971178.1
27673990	1	XM_016738571.1_dup1	4	507	6994	7663	153,132,173,49,	6994720373957610	-	NW_015971178.1
27673991	1	XM_016738572.1_dup1	2	375	8210	8646	213,162,	82108485	-	NW_015971178.1
27673992	1	XM_016738573.1_dup1	3	798	9454	10373	408,156,234,	9454992010140	-	NW_015971178.1
27673993	1	XM_016738574.1_dup1	2	1293	11773	13130	1051,242,	1177312889	+	NW_015971178.1
27673994	1	XM_016738575.1_dup1	5	2439	720	3369	341,319,263,1369,147,	7.20112e+18	-	NW_015971179.1
27673995	1	XM_016738576.1_dup1	8	4758	4111	9267	669,1404,700,298,1095,205,51,336,	4.11148e+31	-	NW_015971179.1
27673996	1	XM_016738577.1_dup1	5	903	11423	12542	27,153,182,416,125,	1.14231e+24	+	NW_015971179.1
27673997	1	XM_016738578.1_dup1	6	1305	12872	14445	252,478,355,26,123,71,	1.28721e+29	+	NW_015971179.1
27673998	1	XM_016738579.1_dup1	1	1746	14758	16503	1746,	14758	-	NW_015971179.1
27673999	1	XM_016738580.1_dup1	1	753	18676	19428	753,	18676	-	NW_015971179.1
27674000	1	XM_016738581.1_dup1	2	3696	22013	25762	2863,833,	2201324930	+	NW_015971179.1
27674001	1	XM_016738582.1_dup1	2	1707	26377	28141	294,1413,	2637726729	-	NW_015971179.1
27674002	1	XM_016738583.1_dup1	3	1944	31825	33874	1436,283,225,	318253330933650	-	NW_015971179.1
27674003	1	XM_016738584.1_dup1	3	1068	34148	35338	300,561,207,	341483450835132	+	NW_015971179.1
27674004	1	XM_016738585.1_dup1	3	447	36567	37233	126,264,57,	365673680437177	+	NW_015971179.1
27674005	1	XM_016738586.1_dup1	3	609	37974	38789	228,59,322,	379743834938468	+	NW_015971179.1
27674006	1	XM_016738587.1_dup1	4	522	39162	39898	9,396,87,30,	3.91624e+19	+	NW_015971179.1
27674007	1	XM_016738588.1_dup1	1	1053	40742	41794	1053,	40742	+	NW_015971179.1
27674008	1	XM_016738589.1_dup1	1	1575	43359	44933	1575,	43359	+	NW_015971179.1
27674009	1	XM_016738590.1_dup1	3	1905	45159	47249	1447,182,276,	451594670246974	-	NW_015971179.1
27674010	1	XM_016738591.1_dup1	1	1509	47622	49130	1509,	47622	-	NW_015971179.1
27674011	1	XM_016738592.1_dup1	3	1740	49666	51523	1202,453,85,	496665092551439	-	NW_015971179.1
27674012	1	XM_016738593.1_dup1	3	1836	52512	54460	1454,144,238,	525125403154223	+	NW_015971179.1
27674013	1	XM_016738594.1_dup1	3	1509	55244	56887	114,778,617,	552445542056271	+	NW_015971179.1
27674014	1	XM_016738595.1_dup1	2	1209	57068	58344	808,401,	5706857944	-	NW_015971179.1
27674015	1	XM_016738596.1_dup1	3	960	59044	60113	440,113,407,	590445953759707	+	NW_015971179.1
27674016	1	XM_016738597.1_dup1	1	396	60346	60741	396,	60346	-	NW_015971179.1
27674017	1	XM_016738598.1_dup1	4	3240	63364	66766	252,266,2071,651,	6.33646e+19	+	NW_015971179.1
27674018	1	XM_016738599.1_dup1	7	1668	67286	70631	68,104,157,130,219,143,847,	6.72867e+34	-	NW_015971179.1
27674019	1	XM_016738600.1_dup1	5	2361	70929	73501	182,94,1334,578,173,	7.09297e+24	+	NW_015971179.1
27674020	1	XM_016738601.1_dup1	5	1365	75584	77192	155,14,405,359,432,	7.55848e+24	+	NW_015971179.1
27674021	1	XM_016738602.1_dup1	2	1701	80175	81980	192,1509,	8017580472	+	NW_015971179.1
27674022	1	XM_016738603.1_dup1	3	1362	82576	84044	717,567,78,	825768334783967	-	NW_015971179.1
27674023	1	XM_016738604.1_dup1	7	702	85322	86715	49,216,69,108,76,108,76,	8.53229e+34	-	NW_015971179.1
27674024	1	XM_016738605.1_dup1	2	1134	89563	90756	173,961,	8956389796	+	NW_015971179.1
27674025	1	XM_016738606.1_dup1	3	1455	92014	94431	320,690,445,	920149308793987	+	NW_015971179.1
27674026	1	XM_016738607.1_dup1	2	865	95735	96665	610,255,	9573596411	-	NW_015971179.1
27674027	1	XM_016738608.1_dup1	2	795	97039	97915	559,236,	9703997680	-	NW_015971179.1
27674028	1	XM_016738609.1_dup1	4	1917	99548	101904	1306,202,201,208,	9.95481e+22	+	NW_015971179.1
27674029	1	XM_016738610.1_dup1	8	1485	102217	104056	185,449,72,321,51,229,105,73,	1.02217e+47	-	NW_015971179.1
27674030	1	XM_016738611.1_dup1	1	399	105707	106105	399,	105707	-	NW_015971179.1
27674031	1	XM_016738612.1_dup1	3	1680	107494	109274	1243,201,236,	1.07494e+17	-	NW_015971179.1
27674032	1	XM_016738613.1_dup1	3	1131	110447	111689	147,497,487,	1.10447e+17	+	NW_015971179.1
27674033	1	XM_016738614.1_dup1	1	1047	113786	114832	1047,	113786	-	NW_015971179.1
27674034	1	XM_016738615.1_dup1	2	1170	115702	116931	966,204,	115702116728	-	NW_015971179.1
27674035	1	XM_016738616.1_dup1	4	939	3760	4907	402,291,212,34,	3760421746084870	-	NW_015971180.1
27674036	1	XM_016738617.1_dup1	1	342	5062	5403	342,	5062	-	NW_015971180.1
27674037	1	XM_016738618.1_dup1	1	1068	8095	9162	1068,	8095	-	NW_015971180.1
27674038	1	XM_016738619.1_dup1	1	1296	9591	10886	1296,	9591	-	NW_015971180.1
27674039	1	XM_016738620.1_dup1	1	222	10969	11190	222,	10969	-	NW_015971180.1
27674040	1	XM_016738621.1_dup1	4	3390	11486	15035	1627,1580,69,114,	1.14861e+19	-	NW_015971180.1
27674041	1	XM_016738622.1_dup1	2	759	15936	16756	44,715,	1593616042	+	NW_015971180.1
27674042	1	XM_016738623.1_dup1	3	666	18712	19674	445,176,45,	187121922919630	-	NW_015971180.1
27674043	1	XM_016738624.1_dup1	2	837	22068	22971	465,372,	2206822600	+	NW_015971180.1
27674044	1	XM_016738625.1_dup1	1	1707	23159	24865	1707,	23159	-	NW_015971180.1
27674045	1	XM_016738626.1_dup1	7	1470	25915	27722	89,306,214,135,208,79,439,	2.59153e+34	-	NW_015971180.1
27674046	1	XM_016738627.1_dup1	1	1497	28357	29853	1497,	28357	+	NW_015971180.1
27674047	1	XM_016738628.1_dup1	1	684	30538	31221	684,	30538	-	NW_015971180.1
27674048	1	XM_016738629.1_dup1	3	486	31618	32211	60,358,68,	316183173132144	+	NW_015971180.1
27674049	1	XM_016738630.1_dup1	3	1104	33518	34747	269,301,534,	335183385034214	+	NW_015971180.1
27674050	1	XM_016738631.1_dup1	1	1122	36351	37472	1122,	36351	-	NW_015971180.1
27674051	1	XM_016738632.1_dup1	5	1077	38652	39941	96,208,115,570,88,	3.86524e+24	-	NW_015971180.1
27674052	1	XM_016738633.1_dup1	1	1572	41129	42700	1572,	41129	-	NW_015971180.1
27674053	1	XM_016738634.1_dup1	3	1101	43834	45055	116,49,936,	438344400844120	+	NW_015971180.1
27674054	1	XM_016738635.1_dup1	2	1914	45862	47837	640,1274,	4586246564	+	NW_015971180.1
27674055	1	XM_016738636.1_dup1	2	606	48503	49172	365,241,	4850348932	+	NW_015971180.1
27674056	1	XM_016738637.1_dup1	1	1710	49597	51306	1710,	49597	-	NW_015971180.1
27674057	1	XM_016738638.1_dup1	1	723	54785	55507	723,	54785	-	NW_015971180.1
27674058	1	XM_016738639.1_dup1	2	2064	56219	58343	121,1943,	5621956401	-	NW_015971180.1
27674059	1	XM_016738640.1_dup1	2	1611	60192	61857	381,1230,	6019260628	+	NW_015971180.1
27674060	1	XM_016738641.1_dup1	2	7074	62810	70216	285,6789,	6281063428	+	NW_015971180.1
27674061	1	XM_016738642.1_dup1	5	1776	71018	73017	288,436,151,743,158,	7.10187e+24	-	NW_015971180.1
27674062	1	XM_016738643.1_dup1	1	1200	74563	75762	1200,	74563	-	NW_015971180.1
27674063	1	XM_016738644.1_dup1	6	1653	76645	78593	704,181,336,131,49,252,	7.66458e+29	-	NW_015971180.1
27674064	1	XM_016738645.1_dup1	5	2268	78756	81275	26,450,28,528,1236,	7.87568e+24	+	NW_015971180.1
27674065	1	XM_016738646.1_dup1	1	1047	82290	83336	1047,	82290	-	NW_015971180.1
27674066	1	XM_016738647.1_dup1	2	2433	83929	86417	2094,339,	8392986079	+	NW_015971180.1
27674067	1	XM_016738648.1_dup1	1	1758	87618	89375	1758,	87618	+	NW_015971180.1
27674068	1	XM_016738649.1_dup1	6	1737	90493	92482	128,454,609,337,164,45,	9.04939e+29	+	NW_015971180.1
27674069	1	XM_016738650.1_dup1	8	2487	93965	96936	127,679,161,198,124,351,626,221,	9.39659e+39	+	NW_015971180.1
27674070	1	XM_016738651.1_dup1	6	3402	97296	101565	1216,602,319,739,145,381,	9.7297e+32	-	NW_015971180.1
27674071	1	XM_016738652.1_dup1	1	1557	102963	104519	1557,	102963	-	NW_015971180.1
27674072	1	XM_016738653.1_dup1	2	1191	107170	108450	40,1151,	107170107300	+	NW_015971180.1
27674073	1	XM_016738654.1_dup1	2	6741	109038	115828	6665,76,	109038115753	-	NW_015971180.1
27674074	1	XM_016738655.1_dup1	1	1098	116494	117591	1098,	116494	+	NW_015971180.1
27674075	1	XM_016738656.1_dup1	3	759	117873	118738	154,78,527,	1.17873e+17	-	NW_015971180.1
27674076	1	XM_016738657.1_dup1	4	732	118938	119835	188,139,381,24,	1.18938e+23	-	NW_015971180.1
27674077	1	XM_016738658.1_dup1	1	1824	120439	122262	1824,	120439	+	NW_015971180.1
27674078	1	XM_016738659.1_dup1	3	1554	122832	125146	785,42,727,	1.22832e+17	+	NW_015971180.1
27674079	1	XM_016738660.1_dup1	2	1353	127627	129031	232,1121,	127627127911	+	NW_015971180.1
27674080	1	XM_016738661.1_dup1	11	3414	129448	133391	80,208,1118,234,166,9,633,369,128,104,365,	1.29448e+65	+	NW_015971180.1
27674081	1	XM_016738662.1_dup1	4	468	6897	7595	57,84,310,17,	6897700771477570	+	NW_015971181.1
27674082	1	XM_016738663.1_dup1	2	570	12035	13191	488,82,	1203513110	-	NW_015971181.1
27674083	1	XM_016738664.1_dup1	3	756	16096	16988	131,511,114,	160961629816875	+	NW_015971181.1
27674084	1	XM_016738665.1_dup1	1	2916	17620	20535	2916,	17620	-	NW_015971181.1
27674085	1	XM_016738666.1_dup1	3	378	25154	25741	14,50,314,	251542526825428	+	NW_015971181.1
27674086	1	XM_016738667.1_dup1	1	468	28806	29273	468,	28806	-	NW_015971181.1
27674087	1	XM_016738668.1_dup1	5	1545	30640	32501	25,195,574,283,468,	3.06403e+24	+	NW_015971181.1
27674088	1	XM_016738669.1_dup1	1	777	32616	33392	777,	32616	-	NW_015971181.1
27674089	1	XM_016738670.1_dup1	3	393	33774	34341	216,100,77,	337743409534265	+	NW_015971181.1
27674090	1	XM_016738671.1_dup1	3	663	35070	35874	382,110,171,	350703551135704	+	NW_015971181.1
27674091	1	XM_016738672.1_dup1	1	3084	36455	39538	3084,	36455	-	NW_015971181.1
27674092	1	XM_016738673.1_dup1	1	1509	40509	42017	1509,	40509	-	NW_015971181.1
27674093	1	XM_016738674.1_dup1	3	1083	42723	43919	535,291,257,	427234332043663	-	NW_015971181.1
27674094	1	XM_016738675.1_dup1	5	297	45313	45918	168,70,13,31,15,	4.53135e+24	-	NW_015971181.1
27674095	1	XM_016738676.1_dup1	4	1905	46638	48753	241,68,582,1014,	4.66385e+19	+	NW_015971181.1
27674096	1	XM_016738677.1_dup1	2	837	48900	49827	86,751,	4890049077	-	NW_015971181.1
27674097	1	XM_016738678.1_dup1	3	324	50209	50712	84,106,134,	502095039150579	-	NW_015971181.1
27674098	1	XM_016738679.1_dup1	7	5553	50960	56847	1269,1466,227,2225,150,125,91,	5.09605e+34	-	NW_015971181.1
27674099	1	XM_016738680.1_dup1	5	1875	57153	59266	592,857,182,235,9,	5.71536e+24	+	NW_015971181.1
27674100	1	XM_016738681.1_dup1	15	3213	59519	63903	312,97,139,21,165,86,245,254,150,761,357,207,124,134,161,	5.95196e+74	-	NW_015971181.1
27674101	1	XM_016738682.1_dup1	1	1482	65074	66555	1482,	65074	+	NW_015971181.1
27674102	1	XM_016738683.1_dup1	3	2031	66653	68795	1440,146,445,	666536814668351	-	NW_015971181.1
27674103	1	XM_016738684.1_dup1	4	4254	69417	73844	70,3545,79,560,	6.94177e+19	+	NW_015971181.1
27674104	1	XM_016738685.1_dup1	2	1005	74083	75171	849,156,	7408375016	-	NW_015971181.1
27674105	1	XM_016738686.1_dup1	2	1491	75989	77535	504,987,	7598976549	+	NW_015971181.1
27674106	1	XM_016738687.1_dup1	2	690	77935	78729	503,187,	7793578543	-	NW_015971181.1
27674107	1	XM_016738688.1_dup1	3	4740	81248	86092	3971,682,87,	812488526886006	-	NW_015971181.1
27674108	1	XM_016738689.1_dup1	3	834	86639	87611	126,48,660,	866398683786952	+	NW_015971181.1
27674109	1	XM_016738690.1_dup1	2	2253	87930	90238	1940,313,	8793089926	-	NW_015971181.1
27674110	1	XM_016738691.1_dup1	3	843	90660	91610	132,605,106,	906609085391505	-	NW_015971181.1
27674111	1	XM_016738692.1_dup1	1	282	96278	96559	282,	96278	+	NW_015971181.1
27674112	1	XM_016738693.1_dup1	4	2592	97157	100151	567,204,109,1712,	9.7158e+19	+	NW_015971181.1
27674113	1	XM_016738694.1_dup1	1	1989	100876	102864	1989,	100876	+	NW_015971181.1
27674114	1	XM_016738695.1_dup1	2	1203	103106	104370	919,284,	103106104087	+	NW_015971181.1
27674115	1	XM_016738696.1_dup1	4	1911	104897	106966	1735,101,58,17,	1.04897e+23	-	NW_015971181.1
27674116	1	XM_016738697.1_dup1	2	2133	107514	109702	2070,63,	107514109640	+	NW_015971181.1
27674117	1	XM_016738698.1_dup1	1	564	110127	110690	564,	110127	-	NW_015971181.1
27674118	1	XM_016738699.1_dup1	1	510	111732	112241	510,	111732	-	NW_015971181.1
27674119	1	XM_016738700.1_dup1	2	684	113372	114110	632,52,	113372114059	-	NW_015971181.1
27674120	1	XM_016738701.1_dup1	1	774	116024	116797	774,	116024	-	NW_015971181.1
27674121	1	XM_016738702.1_dup1	8	5472	119190	125678	669,616,598,2167,165,878,155,224,	1.1919e+47	+	NW_015971181.1
27674122	1	XM_016738703.1_dup1	2	462	128783	129312	209,253,	128783129060	+	NW_015971181.1
27674123	1	XM_016738704.1_dup1	1	471	129971	130441	471,	129971	-	NW_015971181.1
27674124	1	XM_016738705.1_dup1	1	513	131115	131627	513,	131115	+	NW_015971181.1
27674125	1	XM_016738706.1_dup1	3	4857	133572	138566	23,813,4021,	1.33572e+17	+	NW_015971181.1
27674126	1	XM_016738707.1_dup1	2	756	139842	140665	107,649,	139842140017	-	NW_015971181.1
27674127	1	XM_016738708.1_dup1	2	1314	142699	144070	1201,113,	142699143958	+	NW_015971181.1
27674128	1	XM_016738709.1_dup1	1	765	147058	147822	765,	147058	+	NW_015971181.1
27674129	1	XM_016738710.1_dup1	2	1458	149112	151136	348,1110,	149112150027	+	NW_015971181.1
27674130	1	XM_016738711.1_dup1	10	2001	153788	156301	143,154,254,44,616,61,286,126,185,132,	1.53788e+59	+	NW_015971181.1
27674131	1	XM_016738712.1_dup1	1	753	158244	158996	753,	158244	+	NW_015971181.1
27674132	1	XM_016738713.1_dup1	1	2259	163064	165322	2259,	163064	+	NW_015971181.1
27674133	1	XM_016738714.1_dup1	9	1149	167166	169028	89,195,424,27,97,14,208,64,31,	1.67166e+53	+	NW_015971181.1
27674134	1	XM_016738715.1_dup1	5	1293	169977	171528	396,87,486,164,160,	1.69977e+29	+	NW_015971181.1
27674135	1	XM_016738716.1_dup1	5	1422	172520	174167	78,70,165,227,882,	1.7252e+29	+	NW_015971181.1
27674136	1	XM_016738717.1_dup1	2	1023	175252	176327	895,128,	175252176200	+	NW_015971181.1
27674137	1	XM_016738718.1_dup1	3	909	176915	177947	188,331,390,	1.76915e+17	-	NW_015971181.1
27674138	1	XM_016738719.1_dup1	4	1599	178439	180217	496,470,367,266,	1.78439e+23	+	NW_015971181.1
27674139	1	XM_016738720.1_dup1	3	1086	181143	182339	106,291,689,	1.81143e+17	+	NW_015971181.1
27674140	1	XM_016738721.1_dup1	3	1422	182445	183983	807,249,366,	1.82445e+17	-	NW_015971181.1
27674141	1	XM_016738722.1_dup1	3	882	186511	187513	339,64,479,	1.86511e+17	+	NW_015971181.1
27674142	1	XM_016738723.1_dup1	1	759	188326	189084	759,	188326	+	NW_015971181.1
27674143	1	XM_016738724.1_dup1	1	171	190198	190368	171,	190198	+	NW_015971181.1
27674144	1	XM_016738725.1_dup1	2	792	191282	192126	697,95,	191282192032	-	NW_015971181.1
27674145	1	XM_016738726.1_dup1	15	4476	193721	198969	522,172,904,123,99,125,48,667,78,562,252,290,454,45,135,	1.93721e+89	+	NW_015971181.1
27674146	1	XM_016738727.1_dup1	2	1722	199570	201346	569,1153,	199570200194	+	NW_015971181.1
27674147	1	XM_016738728.1_dup1	4	1701	201618	203514	134,409,882,276,	2.01618e+23	-	NW_015971181.1
27674148	1	XM_016738729.1_dup1	3	1437	204035	205593	887,327,223,	2.04035e+17	-	NW_015971181.1
27674149	1	XM_016738730.1_dup1	2	1083	208009	209161	788,295,	208009208867	-	NW_015971181.1
27674150	1	XM_016738731.1_dup1	4	981	209523	210676	49,509,164,259,	2.09523e+23	+	NW_015971181.1
27674151	1	XM_016738732.1_dup1	8	4071	211572	216320	432,187,526,106,192,1001,240,1387,	2.11572e+47	+	NW_015971181.1
27674152	1	XM_016738733.1_dup1	8	2808	216470	219702	922,156,225,133,209,993,83,87,	2.1647e+47	-	NW_015971181.1
27674153	1	XM_016738734.1_dup1	3	957	220088	221164	176,747,34,	2.20088e+17	-	NW_015971181.1
27674154	1	XM_016738735.1_dup1	2	1101	222426	223580	476,625,	222426222956	+	NW_015971181.1
27674155	1	XM_016738736.1_dup1	3	1554	223972	225643	1302,126,126,	2.23972e+17	-	NW_015971181.1
27674156	1	XM_016738737.1_dup1	5	1827	227043	229088	876,426,319,144,62,	2.27043e+29	-	NW_015971181.1
27674157	1	XM_016738738.1_dup1	3	294	233949	234451	159,109,26,	2.33949e+17	-	NW_015971181.1
27674158	1	XM_016738739.1_dup1	2	759	236757	237569	267,492,	236757237078	+	NW_015971181.1
27674159	1	XM_016738740.1_dup1	2	1284	237758	239105	1091,193,	237758238913	+	NW_015971181.1
27674160	1	XM_016738741.1_dup1	2	330	239248	239629	232,98,	239248239532	-	NW_015971181.1
27674161	1	XM_016738742.1_dup1	2	1068	240606	241732	946,122,	240606241611	-	NW_015971181.1
27674162	1	XM_016738743.1_dup1	7	1749	242187	244670	57,654,403,159,143,180,153,	2.42187e+41	+	NW_015971181.1
27674163	1	XM_016738744.1_dup1	1	1119	245421	246539	1119,	245421	+	NW_015971181.1
27674164	1	XM_016738745.1_dup1	2	711	247341	248104	415,296,	247341247809	-	NW_015971181.1
27674165	1	XM_016738746.1_dup1	3	1563	250456	252141	648,375,540,	2.50456e+17	+	NW_015971181.1
27674166	1	XM_016738747.1_dup1	5	801	253856	254895	49,79,141,339,193,	2.53856e+29	+	NW_015971181.1
27674167	1	XM_016738748.1_dup1	7	3564	255963	260591	50,76,484,937,175,1832,10,	2.55963e+41	-	NW_015971181.1
27674168	1	XM_016738749.1_dup1	4	1230	261242	262667	43,104,1061,22,	2.61242e+23	+	NW_015971181.1
27674169	1	XM_016738750.1_dup1	2	2541	264439	267037	2322,219,	264439266819	+	NW_015971181.1
27674170	1	XM_016738751.1_dup1	3	336	268121	268556	33,220,83,	2.68121e+17	-	NW_015971181.1
27674171	1	XM_016738752.1_dup1	4	2184	269933	272836	30,1589,185,380,	2.69933e+23	+	NW_015971181.1
27674172	1	XM_016738753.1_dup1	5	1695	273197	275155	109,169,45,103,1269,	2.73197e+29	+	NW_015971181.1
27674173	1	XM_016738754.1_dup1	4	1137	275898	277219	434,68,374,261,	2.75898e+23	-	NW_015971181.1
27674174	1	XM_016738755.1_dup1	3	2199	279847	282174	486,489,1224,	2.79847e+17	+	NW_015971181.1
27674175	1	XM_016738756.1_dup1	2	1680	283934	285663	84,1596,	283934284068	+	NW_015971181.1
27674176	1	XM_016738757.1_dup1	1	3438	286664	290101	3438,	286664	-	NW_015971181.1
27674177	1	XM_016738758.1_dup1	1	423	290804	291226	423,	290804	+	NW_015971181.1
27674178	1	XM_016738759.1_dup1	3	2229	291760	294104	1856,339,34,	2.9176e+17	-	NW_015971181.1
27674179	1	XM_016738760.1_dup1	4	1425	295194	296812	216,135,256,818,	2.95194e+23	+	NW_015971181.1
27674180	1	XM_016738761.1_dup1	2	702	297884	298642	551,151,	297884298492	-	NW_015971181.1
27674181	1	XM_016738762.1_dup1	1	2064	301674	303737	2064,	301674	+	NW_015971181.1
27674182	1	XM_016738763.1_dup1	1	861	304213	305073	861,	304213	-	NW_015971181.1
27674183	1	XM_016738764.1_dup1	3	885	305962	307199	432,275,178,	3.05962e+17	+	NW_015971181.1
27674184	1	XM_016738765.1_dup1	5	2424	307638	310294	878,590,444,113,399,	3.07638e+29	-	NW_015971181.1
27674185	1	XM_016738766.1_dup1	2	1362	313186	314778	66,1296,	313186313483	+	NW_015971181.1
27674186	1	XM_016738767.1_dup1	4	1104	318823	320176	153,367,118,466,	3.18823e+23	+	NW_015971181.1
27674187	1	XM_016738768.1_dup1	1	1032	322356	323387	1032,	322356	+	NW_015971181.1
27674188	1	XM_016738769.1_dup1	2	1500	323978	325531	255,1245,	323978324287	-	NW_015971181.1
27674189	1	XM_016738770.1_dup1	3	1485	326469	328077	193,827,465,	3.26469e+17	-	NW_015971181.1
27674190	1	XM_016738771.1_dup1	6	1449	329522	331305	159,599,19,311,271,90,	3.29522e+35	+	NW_015971181.1
27674191	1	XM_016738772.1_dup1	1	549	332785	333333	549,	332785	-	NW_015971181.1
27674192	1	XM_016738773.1_dup1	2	777	337508	338498	67,710,	337508337789	+	NW_015971181.1
27674193	1	XM_016738774.1_dup1	1	1071	342074	343144	1071,	342074	-	NW_015971181.1
27674194	1	XM_016738775.1_dup1	2	447	343761	344283	88,359,	343761343925	+	NW_015971181.1
27674195	1	XM_016738776.1_dup1	4	1800	348143	350462	182,76,201,1341,	3.48143e+23	+	NW_015971181.1
27674196	1	XM_016738777.1_dup1	1	252	351710	351961	252,	351710	-	NW_015971181.1
27674197	1	XM_016738778.1_dup1	1	627	352113	352739	627,	352113	-	NW_015971181.1
27674198	1	XM_016738779.1_dup1	2	990	355500	356545	941,49,	355500356497	+	NW_015971181.1
27674199	1	XM_016738780.1_dup1	2	1362	359211	360622	561,801,	359211359822	+	NW_015971181.1
27674200	1	XM_016738781.1_dup1	4	1491	361351	363100	310,629,315,237,	3.61351e+23	-	NW_015971181.1
27674201	1	XM_016738782.1_dup1	2	2007	364106	366185	1282,725,	364106365461	-	NW_015971181.1
27674202	1	XM_016738783.1_dup1	1	699	367806	368504	699,	367806	+	NW_015971181.1
27674203	1	XM_016738784.1_dup1	3	1623	368739	370467	35,167,1421,	3.68739e+17	-	NW_015971181.1
27674204	1	XM_016738785.1_dup1	3	1350	370988	372457	752,84,514,	3.70988e+17	-	NW_015971181.1
27674205	1	XM_016738786.1_dup1	2	1491	372791	374353	377,1114,	372791373240	+	NW_015971181.1
27674206	1	XM_016738787.1_dup1	4	1161	374755	376096	842,43,33,243,	3.74755e+23	-	NW_015971181.1
27674207	1	XM_016738788.1_dup1	5	1818	377082	379223	11,326,525,734,222,	3.77082e+29	-	NW_015971181.1
27674208	1	XM_016738789.1_dup1	1	1419	2412	3830	1419,	2412	-	NW_015971182.1
27674209	1	XM_016738790.1_dup1	2	1680	4601	6344	331,1349,	46014996	+	NW_015971182.1
27674210	1	XM_016738791.1_dup1	5	672	6698	7620	129,261,61,215,6,	6.69869e+19	-	NW_015971182.1
27674211	1	XM_016738792.1_dup1	4	2772	7894	10855	310,49,2048,365,	7.89483e+16	+	NW_015971182.1
27674212	1	XM_016738793.1_dup1	6	2472	11465	14224	1208,277,626,277,62,22,	1.14651e+29	-	NW_015971182.1
27674213	1	XM_016738794.1_dup1	3	2163	14986	17245	945,419,799,	149861598116447	+	NW_015971182.1
27674214	1	XM_016738795.1_dup1	3	2061	17575	19757	115,1698,248,	175751775519510	+	NW_015971182.1
27674215	1	XM_016738796.1_dup1	4	1722	20894	22808	10,17,1184,511,	2.08942e+19	+	NW_015971182.1
27674216	1	XM_016738797.1_dup1	1	1533	24060	25592	1533,	24060	+	NW_015971182.1
27674217	1	XM_016738798.1_dup1	2	1740	26577	28374	1272,468,	2657727907	+	NW_015971182.1
27674218	1	XM_016738799.1_dup1	2	999	29260	30379	729,270,	2926030110	-	NW_015971182.1
27674219	1	XM_016738800.1_dup1	2	1785	30693	32533	63,1722,	3069330812	+	NW_015971182.1
27674220	1	XM_016738801.1_dup1	6	2979	33103	36416	112,1104,618,48,314,783,	3.31033e+29	+	NW_015971182.1
27674221	1	XM_016738802.1_dup1	4	498	37202	38020	165,77,141,115,	3.72024e+19	-	NW_015971182.1
27674222	1	XM_016738803.1_dup1	3	1191	38246	39555	329,524,338,	382463863139218	+	NW_015971182.1
27674223	1	XM_016738804.1_dup1	2	2307	40236	42669	109,2198,	4023640472	+	NW_015971182.1
27674224	1	XM_016738805.1_dup1	2	2178	43102	45331	108,2070,	4310243262	+	NW_015971182.1
27674225	1	XM_016738806.1_dup1	2	711	47697	48465	207,504,	4769747962	-	NW_015971182.1
27674226	1	XM_016738807.1_dup1	4	1656	50751	52560	14,79,972,591,	5.07515e+19	+	NW_015971182.1
27674227	1	XM_016738808.1_dup1	9	4242	53320	58302	53,945,123,60,843,75,582,175,1386,	5.33205e+44	+	NW_015971182.1
27674228	1	XM_016738809.1_dup1	1	708	58560	59267	708,	58560	-	NW_015971182.1
27674229	1	XM_016738810.1_dup1	8	1119	59914	61532	89,68,6,118,100,151,257,330,	5.99146e+39	+	NW_015971182.1
27674230	1	XM_016738811.1_dup1	2	759	61925	62727	694,65,	6192562663	-	NW_015971182.1
27674231	1	XM_016738812.1_dup1	2	1542	64170	65763	190,1352,	6417064412	+	NW_015971182.1
27674232	1	XM_016738813.1_dup1	2	615	66029	66712	209,406,	6602966307	-	NW_015971182.1
27674233	1	XM_016738814.1_dup1	2	3285	67521	70870	31,3254,	6752167617	+	NW_015971182.1
27674234	1	XM_016738815.1_dup1	5	1911	71664	73784	1636,74,53,54,94,	7.16647e+24	+	NW_015971182.1
27674235	1	XM_016738816.1_dup1	1	1095	74103	75197	1095,	74103	-	NW_015971182.1
27674236	1	XM_016738817.1_dup1	1	3663	75721	79383	3663,	75721	+	NW_015971182.1
27674237	1	XM_016738818.1_dup1	3	750	79756	80684	146,450,154,	797567996780531	-	NW_015971182.1
27674238	1	XM_016738819.1_dup1	3	1884	81329	83317	314,1519,51,	813298169083267	-	NW_015971182.1
27674239	1	XM_016738820.1_dup1	4	291	83892	84360	35,37,93,126,	8.38928e+19	-	NW_015971182.1
27674240	1	XM_016738821.1_dup1	1	2292	84845	87136	2292,	84845	+	NW_015971182.1
27674241	1	XM_016738822.1_dup1	1	924	87520	88443	924,	87520	-	NW_015971182.1
27674242	1	XM_016738823.1_dup1	1	1626	93739	95364	1626,	93739	+	NW_015971182.1
27674243	1	XM_016738824.1_dup1	3	366	392	870	40,246,80,	392483791	-	NW_015971183.1
27674244	1	XM_016738825.1_dup1	2	1125	954	2135	939,186,	9541950	-	NW_015971183.1
27674245	1	XM_016738826.1_dup1	3	1920	2722	4753	1628,243,49,	272244044705	-	NW_015971183.1
27674246	1	XM_016738827.1_dup1	2	1527	5303	6887	451,1076,	53035812	+	NW_015971183.1
27674247	1	XM_016738828.1_dup1	7	1224	7536	9170	110,336,138,369,111,14,146,	7.53677e+27	-	NW_015971183.1
27674248	1	XM_016738829.1_dup1	2	1665	9538	11874	654,1011,	953810864	+	NW_015971183.1
27674249	1	XM_016738830.1_dup1	6	681	12394	13364	122,14,290,79,40,136,	1.23941e+29	-	NW_015971183.1
27674250	1	XM_016738831.1_dup1	2	333	14561	14963	229,104,	1456114860	-	NW_015971183.1
27674251	1	XM_016738832.1_dup1	4	2019	15033	17252	52,31,317,1619,	1.50332e+19	+	NW_015971183.1
27674252	1	XM_016738833.1_dup1	5	2517	18648	21402	823,1375,117,35,167,	1.86482e+24	-	NW_015971183.1
27674253	1	XM_016738834.1_dup1	2	867	22397	23316	481,386,	2239722931	+	NW_015971183.1
27674254	1	XM_016738835.1_dup1	3	1275	23664	25057	87,223,965,	236642380824093	+	NW_015971183.1
27674255	1	XM_016738836.1_dup1	2	393	25724	26185	184,209,	2572425977	-	NW_015971183.1
27674256	1	XM_016738837.1_dup1	3	681	27899	28697	576,46,59,	278992854028639	+	NW_015971183.1
27674257	1	XM_016738838.1_dup1	3	804	29150	30070	69,266,469,	291502927929602	+	NW_015971183.1
27674258	1	XM_016738839.1_dup1	2	1071	30188	31326	413,658,	3018830669	-	NW_015971183.1
27674259	1	XM_016738840.1_dup1	4	2730	32106	35006	1007,339,1153,231,	3.21063e+19	-	NW_015971183.1
27674260	1	XM_016738841.1_dup1	3	1752	36254	38119	1063,418,271,	362543737237849	-	NW_015971183.1
27674261	1	XM_016738842.1_dup1	6	252	42219	42879	39,64,28,39,57,25,	4.22194e+29	-	NW_015971183.1
27674262	1	XM_016738843.1_dup1	3	4308	43257	47684	119,4022,167,	432574343247518	+	NW_015971183.1
27674263	1	XM_016738844.1_dup1	1	1131	48121	49251	1131,	48121	-	NW_015971183.1
27674264	1	XM_016738845.1_dup1	1	165	49534	49698	165,	49534	-	NW_015971183.1
27674265	1	XM_016738846.1_dup1	5	1212	50109	51610	85,50,686,317,74,	5.01095e+24	+	NW_015971183.1
27674266	1	XM_016738847.1_dup1	4	1554	52882	54647	207,752,487,108,	5.28825e+19	-	NW_015971183.1
27674267	1	XM_016738848.1_dup1	3	1221	55304	56659	770,234,217,	553045613256443	-	NW_015971183.1
27674268	1	XM_016738849.1_dup1	3	486	57108	57795	18,305,163,	571085727357633	+	NW_015971183.1
27674269	1	XM_016738850.1_dup1	2	663	58118	58829	474,189,	5811858641	-	NW_015971183.1
27674270	1	XM_016738851.1_dup1	5	879	59046	60149	95,299,105,240,140,	5.90466e+24	+	NW_015971183.1
27674271	1	XM_016738852.1_dup1	1	1047	60760	61806	1047,	60760	+	NW_015971183.1
27674272	1	XM_016738853.1_dup1	4	2040	62366	64581	236,909,580,315,	6.23666e+19	-	NW_015971183.1
27674273	1	XM_016738854.1_dup1	3	1854	65269	67230	170,813,871,	652696548766360	+	NW_015971183.1
27674274	1	XM_016738855.1_dup1	1	1524	68048	69571	1524,	68048	+	NW_015971183.1
27674275	1	XM_016738856.1_dup1	2	1743	70906	72702	555,1188,	7090671515	-	NW_015971183.1
27674276	1	XM_016738857.1_dup1	1	406	73285	73690	406,	73285	+	NW_015971183.1
27674277	1	XM_016738858.1_dup1	1	1419	74548	75966	1419,	74548	+	NW_015971183.1
27674278	1	XM_016738859.1_dup1	3	2151	76901	79159	705,691,755,	769017766278405	-	NW_015971183.1
27674279	1	XM_016738860.1_dup1	2	393	83323	83810	265,128,	8332383683	+	NW_015971183.1
27674280	1	XM_016738861.1_dup1	3	1704	84254	86137	653,951,100,	842548496686038	-	NW_015971183.1
27674281	1	XM_016738862.1_dup1	3	972	86299	87387	20,487,465,	862998638086923	+	NW_015971183.1
27674282	1	XM_016738863.1_dup1	3	1476	87917	89495	309,225,942,	879178827688554	+	NW_015971183.1
27674283	1	XM_016738864.1_dup1	4	2517	90837	93773	348,391,544,1234,	9.08379e+19	-	NW_015971183.1
27674284	1	XM_016738865.1_dup1	2	894	94438	95428	750,144,	9443895285	-	NW_015971183.1
27674285	1	XM_016738866.1_dup1	2	777	96187	97012	723,54,	9618796959	-	NW_015971183.1
27674286	1	XM_016738867.1_dup1	3	1095	97948	99191	43,56,996,	979489805398196	+	NW_015971183.1
27674287	1	XM_016738868.1_dup1	2	810	100209	101163	497,313,	100209100851	-	NW_015971183.1
27674288	1	XM_016738869.1_dup1	3	738	101698	102549	416,40,282,	1.01698e+17	+	NW_015971183.1
27674289	1	XM_016738870.1_dup1	3	2511	102795	105558	2164,320,27,	1.02795e+17	-	NW_015971183.1
27674290	1	XM_016738871.1_dup1	6	1530	106579	108411	132,281,151,277,183,506,	1.06579e+35	+	NW_015971183.1
27674291	1	XM_016738872.1_dup1	2	1689	108895	110673	161,1528,	108895109146	-	NW_015971183.1
27674292	1	XM_016738873.1_dup1	1	984	111701	112684	984,	111701	+	NW_015971183.1
27674293	1	XM_016738874.1_dup1	1	717	116149	116865	717,	116149	-	NW_015971183.1
27674294	1	XM_016738875.1_dup1	1	660	117286	117945	660,	117286	-	NW_015971183.1
27674295	1	XM_016738876.1_dup1	2	822	119781	120671	145,677,	119781119995	+	NW_015971183.1
27674296	1	XM_016738877.1_dup1	1	1482	121679	123160	1482,	121679	+	NW_015971183.1
27674297	1	XM_016738878.1_dup1	3	645	124478	125257	282,259,104,	1.24478e+17	+	NW_015971183.1
27674298	1	XM_016738879.1_dup1	3	882	125845	126843	259,78,545,	1.25845e+17	+	NW_015971183.1
27674299	1	XM_016738880.1_dup1	3	1929	127623	129674	1677,165,87,	1.27623e+17	-	NW_015971183.1
27674300	1	XM_016738881.1_dup1	1	723	132513	133235	723,	132513	-	NW_015971183.1
27674301	1	XM_016738882.1_dup1	2	318	133769	134172	222,96,	133769134077	-	NW_015971183.1
27674302	1	XM_016738883.1_dup1	1	1635	135635	137269	1635,	135635	+	NW_015971183.1
27674303	1	XM_016738884.1_dup1	5	6669	138369	145267	831,301,2603,2227,707,	1.38369e+29	-	NW_015971183.1
27674304	1	XM_016738885.1_dup1	4	792	145785	146746	42,19,567,164,	1.45785e+23	+	NW_015971183.1
27674305	1	XM_016738886.1_dup1	4	552	147598	148527	357,91,60,44,	1.47598e+23	+	NW_015971183.1
27674306	1	XM_016738887.1_dup1	2	312	149807	150206	243,69,	149807150138	+	NW_015971183.1
27674307	1	XM_016738888.1_dup1	1	630	150261	150890	630,	150261	+	NW_015971183.1
27674308	1	XM_016738889.1_dup1	2	1359	151374	152839	1118,241,	151374152599	-	NW_015971183.1
27674309	1	XM_016738890.1_dup1	3	594	153384	154077	396,77,121,	1.53384e+17	-	NW_015971183.1
27674310	1	XM_016738891.1_dup1	1	696	155110	155805	696,	155110	+	NW_015971183.1
27674311	1	XM_016738892.1_dup1	2	1020	156015	157093	917,103,	156015156991	-	NW_015971183.1
27674312	1	XM_016738893.1_dup1	2	858	157655	158572	19,839,	157655157734	+	NW_015971183.1
27674313	1	XM_016738894.1_dup1	3	2799	160568	163475	68,2708,23,	1.60568e+17	-	NW_015971183.1
27674314	1	XM_016738895.1_dup1	4	2169	164049	166651	538,579,519,533,	1.64049e+23	+	NW_015971183.1
27674315	1	XM_016738896.1_dup1	4	375	166865	167423	197,25,90,63,	1.66865e+23	-	NW_015971183.1
27674316	1	XM_016738897.1_dup1	1	1815	169141	170955	1815,	169141	-	NW_015971183.1
27674317	1	XM_016738898.1_dup1	2	1512	174767	176331	477,1035,	174767175297	+	NW_015971183.1
27674318	1	XM_016738899.1_dup1	3	2595	177065	179763	1953,568,74,	1.77065e+17	-	NW_015971183.1
27674319	1	XM_016738900.1_dup1	2	3090	180336	183502	204,2886,	180336180617	+	NW_015971183.1
27674320	1	XM_016738901.1_dup1	1	693	183848	184540	693,	183848	-	NW_015971183.1
27674321	1	XM_016738902.1_dup1	6	4674	185371	191005	1251,500,1928,109,383,503,	1.85371e+35	-	NW_015971183.1
27674322	1	XM_016738903.1_dup1	8	4974	192024	197753	1105,531,2110,740,194,110,59,125,	1.92024e+47	-	NW_015971183.1
27674323	1	XM_016738904.1_dup1	1	2922	199682	202603	2922,	199682	-	NW_015971183.1
27674324	1	XM_016738905.1_dup1	3	2337	204307	206797	461,1642,234,	2.04307e+17	-	NW_015971183.1
27674325	1	XM_016738906.1_dup1	1	1053	207598	208650	1053,	207598	-	NW_015971183.1
27674326	1	XM_016738907.1_dup1	1	1125	209153	210277	1125,	209153	-	NW_015971183.1
27674327	1	XM_016738908.1_dup1	4	1539	212086	213788	1050,365,100,24,	2.12086e+23	+	NW_015971183.1
27674328	1	XM_016738909.1_dup1	4	1044	214469	215708	450,81,454,59,	2.14469e+23	-	NW_015971183.1
27674329	1	XM_016738910.1_dup1	5	1650	216913	218826	559,425,435,138,93,	2.16913e+29	-	NW_015971183.1
27674330	1	XM_016738911.1_dup1	4	2109	220654	222944	695,675,476,263,	2.20654e+23	+	NW_015971183.1
27674331	1	XM_016738912.1_dup1	1	2127	223340	225466	2127,	223340	+	NW_015971183.1
27674332	1	XM_016738913.1_dup1	11	1587	225893	228012	210,190,18,98,100,259,67,45,464,71,65,	2.25893e+65	-	NW_015971183.1
27674333	1	XM_016738914.1_dup1	4	1071	228301	229521	94,50,445,482,	2.28301e+23	+	NW_015971183.1
27674334	1	XM_016738915.1_dup1	3	981	229659	230762	623,148,210,	2.29659e+17	-	NW_015971183.1
27674335	1	XM_016738916.1_dup1	2	366	231826	232271	44,322,	231826231950	+	NW_015971183.1
27674336	1	XM_016738917.1_dup1	3	750	232933	233808	133,30,587,	2.32933e+17	+	NW_015971183.1
27674337	1	XM_016738918.1_dup1	4	1491	234420	236082	49,451,706,285,	2.3442e+23	+	NW_015971183.1
27674338	1	XM_016738919.1_dup1	3	1434	236347	237887	140,1162,132,	2.36347e+17	-	NW_015971183.1
27674339	1	XM_016738920.1_dup1	6	1008	238604	239922	105,180,387,81,96,159,	2.38604e+35	-	NW_015971183.1
27674340	1	XM_016738921.1_dup1	5	975	240960	242170	111,227,86,86,465,	2.4096e+29	+	NW_015971183.1
27674341	1	XM_016738922.1_dup1	3	366	243475	243949	70,193,103,	2.43475e+17	+	NW_015971183.1
27674342	1	XM_016738923.1_dup1	2	1347	244890	246294	360,987,	244890245308	-	NW_015971183.1
27674343	1	XM_016738924.1_dup1	4	1218	247246	248628	110,174,810,124,	2.47246e+23	-	NW_015971183.1
27674344	1	XM_016738925.1_dup1	1	387	249583	249969	387,	249583	-	NW_015971183.1
27674345	1	XM_016738926.1_dup1	2	1029	251239	252320	178,851,	251239251470	+	NW_015971183.1
27674346	1	XM_016738927.1_dup1	11	6327	252507	259610	620,1269,79,730,397,50,164,269,1766,788,195,	2.52507e+65	-	NW_015971183.1
27674347	1	XM_016738928.1_dup1	2	1191	261983	263223	126,1065,	261983262159	+	NW_015971183.1
27674348	1	XM_016738929.1_dup1	4	1170	263370	264720	577,111,437,45,	2.6337e+23	-	NW_015971183.1
27674349	1	XM_016738930.1_dup1	3	1530	266148	267782	208,63,1259,	2.66148e+17	+	NW_015971183.1
27674350	1	XM_016738931.1_dup1	1	924	268692	269615	924,	268692	+	NW_015971183.1
27674351	1	XM_016738932.1_dup1	1	573	270502	271074	573,	270502	+	NW_015971183.1
27674352	1	XM_016738933.1_dup1	3	1056	271122	272285	470,447,139,	2.71122e+17	-	NW_015971183.1
27674353	1	XM_016738934.1_dup1	3	1032	272674	273823	258,180,594,	2.72674e+17	+	NW_015971183.1
27674354	1	XM_016738935.1_dup1	3	2079	274325	276521	1862,108,109,	2.74325e+17	-	NW_015971183.1
27674355	1	XM_016738936.1_dup1	14	4617	277654	283780	131,109,107,444,262,334,101,13,77,1663,619,312,159,286,	2.77654e+83	-	NW_015971183.1
27674356	1	XM_016738937.1_dup1	3	2601	286477	289709	213,430,1958,	2.86477e+17	+	NW_015971183.1
27674357	1	XM_016738938.1_dup1	2	1233	290870	292149	571,662,	290870291488	+	NW_015971183.1
27674358	1	XM_016738939.1_dup1	1	1602	293851	295452	1602,	293851	+	NW_015971183.1
27674359	1	XM_016738940.1_dup1	1	1098	295611	296708	1098,	295611	-	NW_015971183.1
27674360	1	XM_016738941.1_dup1	1	231	298846	299076	231,	298846	-	NW_015971183.1
27674361	1	XM_016738942.1_dup1	6	1140	300016	301510	215,638,136,115,15,21,	3.00016e+35	-	NW_015971183.1
27674362	1	XM_016738943.1_dup1	3	273	302634	303135	195,70,8,	3.02634e+17	-	NW_015971183.1
27674363	1	XM_016738944.1_dup1	3	2691	304808	307796	157,156,2378,	3.04808e+17	+	NW_015971183.1
27674364	1	XM_016738945.1_dup1	10	1518	309147	311132	148,143,134,92,101,138,460,50,81,171,	3.09147e+59	-	NW_015971183.1
27674365	1	XM_016738946.1_dup1	2	1335	311584	312967	140,1195,	311584311773	+	NW_015971183.1
27674366	1	XM_016738947.1_dup1	3	1722	312995	314825	759,336,627,	3.12995e+17	-	NW_015971183.1
27674367	1	XM_016738948.1_dup1	3	864	315574	316563	420,287,157,	3.15574e+17	+	NW_015971183.1
27674368	1	XM_016738949.1_dup1	1	822	316737	317558	822,	316737	-	NW_015971183.1
27674369	1	XM_016738950.1_dup1	3	1752	317850	319754	13,761,978,	3.1785e+17	+	NW_015971183.1
27674370	1	XM_016738951.1_dup1	3	2040	319898	322058	439,1028,573,	3.19898e+17	-	NW_015971183.1
27674371	1	XM_016738952.1_dup1	4	1851	322783	324838	1465,63,217,106,	3.22783e+23	-	NW_015971183.1
27674372	1	XM_016738953.1_dup1	4	1137	325224	326578	647,235,25,230,	3.25224e+23	-	NW_015971183.1
27674373	1	XM_016738954.1_dup1	1	423	328088	328510	423,	328088	-	NW_015971183.1
27674374	1	XM_016738955.1_dup1	5	1740	329217	331672	415,562,223,279,261,	3.29217e+29	+	NW_015971183.1
27674375	1	XM_016738956.1_dup1	4	606	332532	333306	27,86,397,96,	3.32532e+23	+	NW_015971183.1
27674376	1	XM_016738957.1_dup1	2	507	333798	334430	455,52,	333798334379	-	NW_015971183.1
27674377	1	XM_016738958.1_dup1	4	1965	334882	337048	93,131,1459,282,	3.34882e+23	+	NW_015971183.1
27674378	1	XM_016738959.1_dup1	2	1590	337727	339385	1422,168,	337727339218	-	NW_015971183.1
27674379	1	XM_016738960.1_dup1	3	1551	339845	341503	1456,42,53,	3.39845e+17	-	NW_015971183.1
27674380	1	XM_016738961.1_dup1	2	681	341846	342577	615,66,	341846342512	+	NW_015971183.1
27674381	1	XM_016738962.1_dup1	2	762	343294	344118	83,679,	343294343440	+	NW_015971183.1
27674382	1	XM_016738963.1_dup1	5	1218	347577	349073	125,539,91,254,209,	3.47577e+29	+	NW_015971183.1
27674383	1	XM_016738964.1_dup1	5	2256	349617	352150	1039,815,44,139,219,	3.49617e+29	-	NW_015971183.1
27674384	1	XM_016738965.1_dup1	2	546	353454	354051	81,465,	353454353587	+	NW_015971183.1
27674385	1	XM_016738966.1_dup1	6	756	354349	355485	74,48,153,72,380,29,	3.54349e+35	-	NW_015971183.1
27674386	1	XM_016738967.1_dup1	1	708	355871	356578	708,	355871	-	NW_015971183.1
27674387	1	XM_016738968.1_dup1	3	576	357226	357918	176,282,118,	3.57226e+17	-	NW_015971183.1
27674388	1	XM_016738969.1_dup1	1	3342	358858	362199	3342,	358858	+	NW_015971183.1
27674389	1	XM_016738970.1_dup1	6	1743	362780	364845	116,174,457,66,128,802,	3.6278e+35	-	NW_015971183.1
27674390	1	XM_016738971.1_dup1	4	1245	366254	367680	421,75,694,55,	3.66254e+23	+	NW_015971183.1
27674391	1	XM_016738972.1_dup1	1	3378	368864	372241	3378,	368864	-	NW_015971183.1
27674392	1	XM_016738973.1_dup1	2	268	373577	373897	186,82,	373577373816	-	NW_015971183.1
27674393	1	XM_016738974.1_dup1	2	2565	374214	376830	1827,738,	374214376093	+	NW_015971183.1
27674394	1	XM_016738975.1_dup1	1	1698	377122	378819	1698,	377122	-	NW_015971183.1
27674395	1	XM_016738976.1_dup1	8	4743	381782	387500	9,123,236,2654,163,16,1494,48,	3.81782e+47	-	NW_015971183.1
27674396	1	XM_016738977.1_dup1	4	2457	388381	391064	361,402,423,1271,	3.88381e+23	-	NW_015971183.1
27674397	1	XM_016738978.1_dup1	2	318	392206	392578	162,156,	392206392423	-	NW_015971183.1
27674398	1	XM_016738979.1_dup1	3	1317	394592	396020	808,244,265,	3.94592e+17	+	NW_015971183.1
27674399	1	XM_016738980.1_dup1	1	801	396572	397372	801,	396572	-	NW_015971183.1
27674400	1	XM_016738981.1_dup1	1	213	398633	398845	213,	398633	+	NW_015971183.1
27674401	1	XM_016738982.1_dup1	4	1191	401675	403034	78,157,193,763,	4.01675e+23	+	NW_015971183.1
27674402	1	XM_016738983.1_dup1	1	1404	403357	404760	1404,	403357	-	NW_015971183.1
27674403	1	XM_016738984.1_dup1	5	2209	405350	408125	124,758,435,419,473,	4.0535e+29	-	NW_015971183.1
27674404	1	XM_016738985.1_dup1	3	2364	409072	411542	611,61,1692,	4.09072e+17	+	NW_015971183.1
27674405	1	XM_016738986.1_dup1	1	945	412068	413012	945,	412068	-	NW_015971183.1
27674406	1	XM_016738987.1_dup1	6	1107	414116	415515	48,11,80,213,118,637,	4.14116e+35	+	NW_015971183.1
27674407	1	XM_016738988.1_dup1	3	567	415808	416538	84,173,310,	4.15808e+17	-	NW_015971183.1
27674408	1	XM_016738989.1_dup1	3	1062	416929	418165	72,296,694,	4.16929e+17	+	NW_015971183.1
27674409	1	XM_016738990.1_dup1	3	1458	420954	422520	1139,201,118,	4.20954e+17	+	NW_015971183.1
27674410	1	XM_016738991.1_dup1	3	1023	423760	424921	56,63,904,	4.2376e+17	+	NW_015971183.1
27674411	1	XM_016738992.1_dup1	1	1245	426379	427623	1245,	426379	-	NW_015971183.1
27674412	1	XM_016738993.1_dup1	4	867	429438	430524	369,439,18,41,	4.29438e+23	-	NW_015971183.1
27674413	1	XM_016738994.1_dup1	3	2322	431181	433633	148,368,1806,	4.31181e+17	+	NW_015971183.1
27674414	1	XM_016738995.1_dup1	3	531	435000	435641	48,360,123,	4.35e+17	-	NW_015971183.1
27674415	1	XM_016738996.1_dup1	1	1416	436397	437812	1416,	436397	-	NW_015971183.1
27674416	1	XM_016738997.1_dup1	6	498	438052	438899	33,90,89,131,23,132,	4.38052e+35	-	NW_015971183.1
27674417	1	XM_016738998.1_dup1	1	162	440688	440849	162,	440688	-	NW_015971183.1
27674418	1	XM_016738999.1_dup1	2	1497	440963	442563	1238,259,	440963442305	-	NW_015971183.1
27674419	1	XM_016739000.1_dup1	2	1350	442871	444284	1251,99,	442871444186	-	NW_015971183.1
27674420	1	XM_016739001.1_dup1	2	1968	446409	448446	883,1085,	446409447362	+	NW_015971183.1
27674421	1	XM_016739002.1_dup1	1	177	449048	449224	177,	449048	+	NW_015971183.1
27674422	1	XM_016739003.1_dup1	1	189	450138	450326	189,	450138	+	NW_015971183.1
27674423	1	XM_016739004.1_dup1	3	360	921	1509	108,232,20,	92111971490	+	NW_015971175.1
27674424	1	XM_016739005.1_dup1	3	2691	3095	5896	2394,241,56,	309555445841	+	NW_015971175.1
27674425	1	XM_016739006.1_dup1	5	1875	6809	9143	19,37,141,473,1205,	6.80969e+19	+	NW_015971175.1
27674426	1	XM_016739007.1_dup1	5	1146	10464	11938	69,432,321,295,29,	1.04641e+24	+	NW_015971175.1
27674427	1	XM_016739008.1_dup1	4	1287	12913	14362	394,233,417,243,	1.29131e+19	-	NW_015971175.1
27674428	1	XM_016739009.1_dup1	6	2427	15949	18699	138,637,184,847,362,259,	1.59492e+29	-	NW_015971175.1
27674429	1	XM_016739010.1_dup1	1	498	22196	22693	498,	22196	+	NW_015971175.1
27674430	1	XM_016739011.1_dup1	6	1779	24761	26976	7,255,424,413,289,391,	2.47612e+29	-	NW_015971175.1
27674431	1	XM_016739012.1_dup1	7	2970	28403	32243	289,517,98,174,788,1090,14,	2.84033e+34	+	NW_015971175.1
27674432	1	XM_016739013.1_dup1	1	705	33456	34160	705,	33456	-	NW_015971175.1
27674433	1	XM_016739014.1_dup1	1	288	34802	35089	288,	34802	-	NW_015971175.1
27674434	1	XM_016739015.1_dup1	2	786	35543	36682	308,478,	3554336205	+	NW_015971175.1
27674435	1	XM_016739016.1_dup1	3	360	39160	39635	98,232,30,	391603931039606	+	NW_015971175.1
27674436	1	XM_016739017.1_dup1	3	1950	40475	42553	544,1315,91,	404754107842463	+	NW_015971175.1
27674437	1	XM_016739018.1_dup1	3	462	42986	43607	87,363,12,	429864315343596	-	NW_015971175.1
27674438	1	XM_016739019.1_dup1	2	2088	44244	46377	1927,161,	4424446217	-	NW_015971175.1
27674439	1	XM_016739020.1_dup1	2	537	46705	47295	422,115,	4670547181	+	NW_015971175.1
27674440	1	XM_016739021.1_dup1	2	693	48138	48894	417,276,	4813848619	+	NW_015971175.1
27674441	1	XM_016739022.1_dup1	2	1392	49637	51098	31,1361,	4963749738	+	NW_015971175.1
27674442	1	XM_016739023.1_dup1	6	732	51292	52334	80,12,91,54,389,106,	5.12925e+29	+	NW_015971175.1
27674443	1	XM_016739024.1_dup1	3	351	53444	53966	128,185,38,	534445368353929	-	NW_015971175.1
27674444	1	XM_016739025.1_dup1	1	219	54983	55201	219,	54983	-	NW_015971175.1
27674445	1	XM_016739026.1_dup1	2	516	55593	56158	147,369,	5559355790	+	NW_015971175.1
27674446	1	XM_016739027.1_dup1	3	2139	56225	58469	148,1863,128,	562255642058342	+	NW_015971175.1
27674447	1	XM_016739028.1_dup1	4	1113	59105	60388	315,173,161,464,	5.91056e+19	+	NW_015971175.1
27674448	1	XM_016739029.1_dup1	4	285	60533	61028	59,33,107,86,	6.05336e+19	-	NW_015971175.1
27674449	1	XM_016739030.1_dup1	4	540	61486	62311	191,16,137,196,	6.14866e+19	+	NW_015971175.1
27674450	1	XM_016739031.1_dup1	9	1266	63071	64876	118,150,367,59,161,189,102,75,45,	6.30716e+44	+	NW_015971175.1
27674451	1	XM_016739032.1_dup1	1	1179	67625	68803	1179,	67625	+	NW_015971175.1
27674452	1	XM_016739033.1_dup1	1	1194	69148	70341	1194,	69148	-	NW_015971175.1
27674453	1	XM_016739034.1_dup1	5	1383	71723	73329	276,266,69,258,514,	7.17237e+24	+	NW_015971175.1
27674454	1	XM_016739035.1_dup1	3	1161	74376	75659	134,795,232,	743767456775428	-	NW_015971175.1
27674455	1	XM_016739036.1_dup1	8	2961	77340	82039	374,260,942,100,55,158,421,651,	7.73408e+39	-	NW_015971175.1
27674456	1	XM_016739037.1_dup1	5	909	83072	84192	352,383,68,37,69,	8.30728e+24	-	NW_015971175.1
27674457	1	XM_016739038.1_dup1	3	1020	88474	89726	345,69,606,	884748899089121	+	NW_015971175.1
27674458	1	XM_016739039.1_dup1	1	1557	90737	92293	1557,	90737	+	NW_015971175.1
27674459	1	XM_016739040.1_dup1	3	1824	93809	95749	368,1391,65,	938099423095685	-	NW_015971175.1
27674460	1	XM_016739041.1_dup1	2	1320	96375	97752	998,322,	9637597431	-	NW_015971175.1
27674461	1	XM_016739042.1_dup1	1	1419	98145	99563	1419,	98145	-	NW_015971175.1
27674462	1	XM_016739043.1_dup1	1	1167	99929	101095	1167,	99929	+	NW_015971175.1
27674463	1	XM_016739044.1_dup1	4	699	101817	103060	22,48,161,468,	1.01817e+23	+	NW_015971175.1
27674464	1	XM_016739045.1_dup1	1	648	103562	104209	648,	103562	+	NW_015971175.1
27674465	1	XM_016739046.1_dup1	5	897	104310	105419	466,173,144,69,45,	1.0431e+29	-	NW_015971175.1
27674466	1	XM_016739047.1_dup1	3	1611	107173	108890	1051,277,283,	1.07173e+17	+	NW_015971175.1
27674467	1	XM_016739048.1_dup1	2	978	109094	110126	687,291,	109094109836	-	NW_015971175.1
27674468	1	XM_016739049.1_dup1	2	840	110342	111235	354,486,	110342110750	-	NW_015971175.1
27674469	1	XM_016739050.1_dup1	3	855	113499	114480	62,30,763,	1.13499e+17	+	NW_015971175.1
27674470	1	XM_016739051.1_dup1	2	1770	117048	119299	864,906,	117048118394	+	NW_015971175.1
27674471	1	XM_016739052.1_dup1	1	2466	120000	122465	2466,	120000	+	NW_015971175.1
27674472	1	XM_016739053.1_dup1	3	927	122997	124123	135,508,284,	1.22997e+17	-	NW_015971175.1
27674473	1	XM_016739054.1_dup1	5	4272	125046	129642	1267,1241,30,526,1208,	1.25046e+29	-	NW_015971175.1
27674474	1	XM_016739055.1_dup1	1	972	130711	131682	972,	130711	+	NW_015971175.1
27674475	1	XM_016739056.1_dup1	3	2682	132048	134843	1467,1080,135,	1.32048e+17	-	NW_015971175.1
27674476	1	XM_016739057.1_dup1	1	717	138049	138765	717,	138049	-	NW_015971175.1
27674477	1	XM_016739058.1_dup1	1	4317	139312	143628	4317,	139312	-	NW_015971175.1
27674478	1	XM_016739059.1_dup1	4	2421	144705	147370	1064,112,1225,20,	1.44705e+23	-	NW_015971175.1
27674479	1	XM_016739060.1_dup1	2	2976	147995	151048	2719,257,	147995150792	-	NW_015971175.1
27674480	1	XM_016739061.1_dup1	2	3417	151622	155091	457,2960,	151622152132	-	NW_015971175.1
27674481	1	XM_016739062.1_dup1	2	1443	156191	157685	597,846,	156191156840	-	NW_015971175.1
27674482	1	XM_016739063.1_dup1	3	1594	159214	160944	60,1375,159,	1.59214e+17	-	NW_015971175.1
27674483	1	XM_016739064.1_dup1	3	1884	161251	163269	73,375,1436,	1.61251e+17	+	NW_015971175.1
27674484	1	XM_016739065.1_dup1	2	786	163690	164563	352,434,	163690164130	-	NW_015971175.1
27674485	1	XM_016739066.1_dup1	1	654	166132	166785	654,	166132	+	NW_015971175.1
27674486	1	XM_016739067.1_dup1	6	1491	166994	168894	299,244,549,181,80,138,	1.66994e+35	-	NW_015971175.1
27674487	1	XM_016739068.1_dup1	7	732	170432	171478	187,160,52,193,24,38,78,	1.70432e+41	-	NW_015971175.1
27674488	1	XM_016739069.1_dup1	1	171	171641	171811	171,	171641	-	NW_015971175.1
27674489	1	XM_016739070.1_dup1	10	3543	172273	176773	62,27,1304,959,70,128,368,111,357,157,	1.72273e+59	+	NW_015971175.1
27674490	1	XM_016739071.1_dup1	2	729	177073	177872	177,552,	177073177321	-	NW_015971175.1
27674491	1	XM_016739072.1_dup1	2	468	180884	181448	301,167,	180884181282	+	NW_015971175.1
27674492	1	XM_016739073.1_dup1	1	1203	182111	183313	1203,	182111	-	NW_015971175.1
27674493	1	XM_016739074.1_dup1	3	399	186895	187598	205,100,94,	1.86895e+17	-	NW_015971175.1
27674494	1	XM_016739075.1_dup1	4	1041	189737	190943	213,80,474,274,	1.89737e+23	+	NW_015971175.1
27674495	1	XM_016739076.1_dup1	2	573	193274	193917	249,324,	193274193594	+	NW_015971175.1
27674496	1	XM_016739077.1_dup1	2	1545	195134	196738	1320,225,	195134196514	-	NW_015971175.1
27674497	1	XM_016739078.1_dup1	6	1215	196850	198310	83,382,360,150,120,120,	1.9685e+35	+	NW_015971175.1
27674498	1	XM_016739079.1_dup1	1	1413	198338	199750	1413,	198338	+	NW_015971175.1
27674499	1	XM_016739080.1_dup1	3	2325	200113	202585	1657,239,429,	2.00113e+17	-	NW_015971175.1
27674500	1	XM_016739081.1_dup1	5	831	203552	204671	186,51,450,137,7,	2.03552e+29	-	NW_015971175.1
27674501	1	XM_016739082.1_dup1	4	2229	207373	209788	73,193,1534,429,	2.07373e+23	+	NW_015971175.1
27674502	1	XM_016739083.1_dup1	3	1065	209911	211121	108,657,300,	2.09911e+17	-	NW_015971175.1
27674503	1	XM_016739084.1_dup1	3	2598	212164	214876	271,2293,34,	2.12164e+17	-	NW_015971175.1
27674504	1	XM_016739085.1_dup1	5	957	216163	217453	69,158,63,398,269,	2.16163e+29	+	NW_015971175.1
27674505	1	XM_016739086.1_dup1	1	1239	217959	219197	1239,	217959	-	NW_015971175.1
27674506	1	XM_016739087.1_dup1	2	2466	219829	222345	2235,231,	219829222115	+	NW_015971175.1
27674507	1	XM_016739088.1_dup1	4	1119	222782	224063	6,55,906,152,	2.22782e+23	+	NW_015971175.1
27674508	1	XM_016739089.1_dup1	1	1626	224509	226134	1626,	224509	-	NW_015971175.1
27674509	1	XM_016739090.1_dup1	1	2232	226530	228761	2232,	226530	-	NW_015971175.1
27674510	1	XM_016739091.1_dup1	4	2493	231078	233761	995,1165,165,168,	2.31078e+23	-	NW_015971175.1
27674511	1	XM_016739092.1_dup1	3	4605	234367	239098	69,4318,218,	2.34367e+17	-	NW_015971175.1
27674512	1	XM_016739093.1_dup1	3	1242	239717	241076	56,1124,62,	2.39717e+17	-	NW_015971175.1
27674513	1	XM_016739094.1_dup1	1	511	241699	242209	511,	241699	+	NW_015971175.1
27674514	1	XM_016739095.1_dup1	2	1839	243450	245347	439,1400,	243450243948	+	NW_015971175.1
27674515	1	XM_016739096.1_dup1	4	4032	245727	249923	559,350,783,2340,	2.45727e+23	-	NW_015971175.1
27674516	1	XM_016739097.1_dup1	5	630	250496	251401	21,13,390,81,125,	2.50496e+29	+	NW_015971175.1
27674517	1	XM_016739098.1_dup1	1	1092	252243	253334	1092,	252243	-	NW_015971175.1
27674518	1	XM_016739099.1_dup1	2	1092	254009	255166	856,236,	254009254931	-	NW_015971175.1
27674519	1	XM_016739100.1_dup1	5	648	255872	256740	190,108,62,159,129,	2.55872e+29	-	NW_015971175.1
27674520	1	XM_016739101.1_dup1	2	795	257997	258847	87,708,	257997258140	+	NW_015971175.1
27674521	1	XM_016739102.1_dup1	3	456	259611	260192	81,123,252,	2.59611e+17	+	NW_015971175.1
27674522	1	XM_016739103.1_dup1	3	291	260632	261075	157,56,78,	2.60632e+17	-	NW_015971175.1
27674523	1	XM_016739104.1_dup1	2	2313	261688	264053	1677,636,	261688263418	-	NW_015971175.1
27674524	1	XM_016739105.1_dup1	1	1896	264912	266807	1896,	264912	+	NW_015971175.1
27674525	1	XM_016739106.1_dup1	4	1446	267349	268981	68,271,120,987,	2.67349e+23	+	NW_015971175.1
27674526	1	XM_016739107.1_dup1	3	354	269517	270114	36,70,248,	2.69517e+17	+	NW_015971175.1
27674527	1	XM_016739108.1_dup1	4	507	271068	272237	111,73,265,58,	2.71068e+23	+	NW_015971175.1
27674528	1	XM_016739109.1_dup1	3	549	272866	273855	443,67,39,	2.72866e+17	-	NW_015971175.1
27674529	1	XM_016739110.1_dup1	1	993	274728	275720	993,	274728	-	NW_015971175.1
27674530	1	XM_016739111.1_dup1	2	1743	276899	278730	1548,195,	276899278536	-	NW_015971175.1
27674531	1	XM_016739112.1_dup1	4	1554	280834	282611	249,495,677,133,	2.80834e+23	+	NW_015971175.1
27674532	1	XM_016739113.1_dup1	5	885	283967	285085	205,97,316,239,28,	2.83967e+29	-	NW_015971175.1
27674533	1	XM_016739114.1_dup1	3	357	285327	285803	133,50,174,	2.85327e+17	+	NW_015971175.1
27674534	1	XM_016739115.1_dup1	1	1176	286997	288172	1176,	286997	+	NW_015971175.1
27674535	1	XM_016739116.1_dup1	4	1230	288408	289830	701,198,57,274,	2.88408e+23	-	NW_015971175.1
27674536	1	XM_016739117.1_dup1	5	879	290672	291846	185,40,125,196,333,	2.90672e+29	+	NW_015971175.1
27674537	1	XM_016739118.1_dup1	1	3420	292222	295641	3420,	292222	-	NW_015971175.1
27674538	1	XM_016739119.1_dup1	3	1410	296133	297650	9,447,954,	2.96133e+17	+	NW_015971175.1
27674539	1	XM_016739120.1_dup1	1	1332	297902	299233	1332,	297902	-	NW_015971175.1
27674540	1	XM_016739121.1_dup1	2	1186	299543	300786	319,867,	299543299920	+	NW_015971175.1
27674541	1	XM_016739122.1_dup1	1	852	301296	302147	852,	301296	+	NW_015971175.1
27674542	1	XM_016739123.1_dup1	1	171	302416	302586	171,	302416	+	NW_015971175.1
27674543	1	XM_016739124.1_dup1	4	1878	302804	304846	191,82,1038,567,	3.02804e+23	+	NW_015971175.1
27674544	1	XM_016739125.1_dup1	3	3627	305108	308855	2809,758,60,	3.05108e+17	-	NW_015971175.1
27674545	1	XM_016739126.1_dup1	5	3060	312782	316895	300,428,256,955,1121,	3.12782e+29	+	NW_015971175.1
27674546	1	XM_016739127.1_dup1	3	1653	317888	319684	153,378,1122,	3.17888e+17	+	NW_015971175.1
27674547	1	XM_016739128.1_dup1	9	1443	320236	322312	200,142,553,38,82,31,262,104,31,	3.20236e+53	-	NW_015971175.1
27674548	1	XM_016739129.1_dup1	4	3468	323855	327522	1083,231,2107,47,	3.23855e+23	+	NW_015971175.1
27674549	1	XM_016739130.1_dup1	2	921	329303	330292	377,544,	329303329749	-	NW_015971175.1
27674550	1	XM_016739131.1_dup1	7	1497	331945	334054	48,282,163,202,137,642,23,	3.31945e+41	-	NW_015971175.1
27674551	1	XM_016739132.1_dup1	4	1215	334531	336028	135,702,97,281,	3.34531e+23	+	NW_015971175.1
27674552	1	XM_016739133.1_dup1	4	330	337628	338097	62,12,157,99,	3.37628e+23	-	NW_015971175.1
27674553	1	XM_016739134.1_dup1	1	1209	338593	339801	1209,	338593	+	NW_015971175.1
27674554	1	XM_016739135.1_dup1	2	2820	340855	343729	1987,833,	340855342897	-	NW_015971175.1
27674555	1	XM_016739136.1_dup1	3	3558	344455	348133	274,715,2569,	3.44455e+17	+	NW_015971175.1
27674556	1	XM_016739137.1_dup1	6	867	348468	349641	70,44,415,65,199,74,	3.48468e+35	-	NW_015971175.1
27674557	1	XM_016739138.1_dup1	2	435	350813	351312	89,346,	350813350967	-	NW_015971175.1
27674558	1	XM_016739139.1_dup1	5	624	353277	354126	68,154,111,192,99,	3.53277e+29	+	NW_015971175.1
27674559	1	XM_016739140.1_dup1	4	3894	354710	358794	3386,186,124,198,	3.5471e+23	-	NW_015971175.1
27674560	1	XM_016739141.1_dup1	6	1353	360554	362326	229,955,76,27,41,25,	3.60554e+35	-	NW_015971175.1
27674561	1	XM_016739142.1_dup1	2	747	363139	364011	282,465,	363139363547	+	NW_015971175.1
27674562	1	XM_016739143.1_dup1	1	2904	364682	367585	2904,	364682	-	NW_015971175.1
27674563	1	XM_016739144.1_dup1	1	1008	368249	369256	1008,	368249	+	NW_015971175.1
27674564	1	XM_016739145.1_dup1	4	1275	369774	371225	104,403,587,181,	3.69774e+23	-	NW_015971175.1
27674565	1	XM_016739146.1_dup1	3	1332	373277	374741	477,542,313,	3.73277e+17	+	NW_015971175.1
27674566	1	XM_016739147.1_dup1	1	948	375571	376518	948,	375571	+	NW_015971175.1
27674567	1	XM_016739148.1_dup1	1	2076	376886	378961	2076,	376886	-	NW_015971175.1
27674568	1	XM_016739149.1_dup1	1	768	379868	380635	768,	379868	-	NW_015971175.1
27674569	1	XM_016739150.1_dup1	2	672	382278	383018	631,41,	382278382978	-	NW_015971175.1
27674570	1	XM_016739151.1_dup1	3	1041	384111	385267	501,508,32,	3.84111e+17	-	NW_015971175.1
27674571	1	XM_016739152.1_dup1	8	1542	387443	389346	13,212,5,188,85,511,403,125,	3.87443e+47	+	NW_015971175.1
27674572	1	XM_016739153.1_dup1	1	2136	389597	391732	2136,	389597	+	NW_015971175.1
27674573	1	XM_016739154.1_dup1	1	939	391806	392744	939,	391806	-	NW_015971175.1
27674574	1	XM_016739155.1_dup1	3	1092	393231	394434	259,491,342,	3.93231e+17	+	NW_015971175.1
27674575	1	XM_016739156.1_dup1	4	1707	394744	396672	417,113,397,780,	3.94744e+23	+	NW_015971175.1
27674576	1	XM_016739157.1_dup1	2	444	396974	397519	120,324,	396974397196	-	NW_015971175.1
27674577	1	XM_016739158.1_dup1	3	855	397928	398962	234,538,83,	3.97928e+17	-	NW_015971175.1
27674578	1	XM_016739159.1_dup1	1	480	399555	400034	480,	399555	-	NW_015971175.1
27674579	1	XM_016739160.1_dup1	1	849	401779	402627	849,	401779	+	NW_015971175.1
27674580	1	XM_016739161.1_dup1	2	1527	403482	405063	1068,459,	403482404605	-	NW_015971175.1
27674581	1	XM_016739162.1_dup1	2	921	405764	406767	192,729,	405764406039	+	NW_015971175.1
27674582	1	XM_016739163.1_dup1	9	1026	408955	410543	185,254,51,94,81,22,57,41,241,	4.08955e+53	-	NW_015971175.1
27674583	1	XM_016739164.1_dup1	5	549	411119	411961	27,324,84,39,75,	4.11119e+29	-	NW_015971175.1
27674584	1	XM_016739165.1_dup1	4	2151	412447	414788	40,79,400,1632,	4.12447e+23	+	NW_015971175.1
27674585	1	XM_016739166.1_dup1	2	1461	415539	417054	268,1193,	415539415862	+	NW_015971175.1
27674586	1	XM_016739167.1_dup1	3	1299	419691	421342	681,558,60,	4.19691e+17	-	NW_015971175.1
27674587	1	XM_016739168.1_dup1	2	555	421929	422544	407,148,	421929422397	+	NW_015971175.1
27674588	1	XM_016739169.1_dup1	9	2466	423668	426549	210,132,17,260,75,1279,139,203,151,	4.23668e+53	+	NW_015971175.1
27674589	1	XM_016739170.1_dup1	7	1185	427966	430237	133,28,470,64,303,118,69,	4.27966e+41	-	NW_015971175.1
27674590	1	XM_016739171.1_dup1	4	882	430673	431758	148,138,546,50,	4.30673e+23	+	NW_015971175.1
27674591	1	XM_016739172.1_dup1	2	1716	432194	434001	1386,330,	432194433672	-	NW_015971175.1
27674592	1	XM_016739173.1_dup1	3	690	435297	436188	542,128,20,	4.35297e+17	+	NW_015971175.1
27674593	1	XM_016739174.1_dup1	4	1506	436562	438238	1251,180,53,22,	4.36562e+23	-	NW_015971175.1
27674594	1	XM_016739175.1_dup1	2	1815	439416	441281	1638,177,	439416441105	-	NW_015971175.1
27674595	1	XM_016739176.1_dup1	2	2109	441747	443916	236,1873,	441747442044	+	NW_015971175.1
27674596	1	XM_016739177.1_dup1	1	1620	444336	445955	1620,	444336	-	NW_015971175.1
27674597	1	XM_016739178.1_dup1	1	1296	446409	447704	1296,	446409	-	NW_015971175.1
27674598	1	XM_016739179.1_dup1	2	2580	448472	451108	2436,144,	448472450965	+	NW_015971175.1
27674599	1	XM_016739180.1_dup1	2	672	451883	452634	411,261,	451883452374	+	NW_015971175.1
27674600	1	XM_016739181.1_dup1	2	2130	456825	459031	1889,241,	456825458791	+	NW_015971175.1
27674601	1	XM_016739182.1_dup1	1	3516	1278	4793	3516,	1278	-	NW_015971176.1
27674602	1	XM_016739183.1_dup1	2	1194	6384	7642	1026,168,	63847475	-	NW_015971176.1
27674603	1	XM_016739184.1_dup1	6	1050	11524	12847	326,68,380,77,37,162,	1.15241e+29	-	NW_015971176.1
27674604	1	XM_016739185.1_dup1	5	1173	13580	15115	153,133,124,452,311,	1.35801e+24	+	NW_015971176.1
27674605	1	XM_016739186.1_dup1	4	1557	15612	17365	887,227,274,169,	1.56122e+19	-	NW_015971176.1
27674606	1	XM_016739187.1_dup1	5	2166	22347	24853	66,849,1175,36,40,	2.23472e+24	-	NW_015971176.1
27674607	1	XM_016739188.1_dup1	4	897	25392	26479	250,150,409,88,	2.53923e+19	-	NW_015971176.1
27674608	1	XM_016739189.1_dup1	3	1533	26806	28459	928,248,357,	268062780428103	-	NW_015971176.1
27674609	1	XM_016739190.1_dup1	2	2565	29487	32140	1773,792,	2948731349	-	NW_015971176.1
27674610	1	XM_016739191.1_dup1	3	1185	34563	36274	350,181,654,	345633520535621	-	NW_015971176.1
27674611	1	XM_016739192.1_dup1	4	1032	42906	44116	113,133,140,646,	4.29064e+19	+	NW_015971176.1
27674612	1	XM_016739193.1_dup1	6	1689	44555	47169	227,129,108,969,200,56,	4.45554e+29	-	NW_015971176.1
27674613	1	XM_016739194.1_dup1	9	1533	47939	50023	128,216,109,66,151,545,83,182,53,	4.79395e+44	-	NW_015971176.1
27674614	1	XM_016739195.1_dup1	5	4386	50292	54895	981,741,558,1719,387,	5.02925e+24	-	NW_015971176.1
27674615	1	XM_016739196.1_dup1	4	432	61125	61955	291,72,23,46,	6.11256e+19	-	NW_015971176.1
27674616	1	XM_016739197.1_dup1	3	507	62319	63074	21,361,125,	623196242762950	+	NW_015971176.1
27674617	1	XM_016739198.1_dup1	3	909	63500	64536	125,647,137,	635006368864400	-	NW_015971176.1
27674618	1	XM_016739199.1_dup1	4	855	1154	2170	17,87,461,290,	1154123013661880	-	NW_015971222.1
27674619	1	XM_016739200.1_dup1	4	1569	2555	4305	172,302,897,198,	2555278531524100	+	NW_015971222.1
27674620	1	XM_016739201.1_dup1	5	2325	5623	8201	107,748,120,1338,12,	5.62358e+19	+	NW_015971222.1
27674621	1	XM_016739202.1_dup1	7	636	8622	9605	46,27,10,13,43,63,434,	8.62287e+27	+	NW_015971222.1
27674622	1	XM_016739203.1_dup1	3	1569	10193	11931	118,122,1329,	101931039710603	+	NW_015971222.1
27674623	1	XM_016739204.1_dup1	5	2553	12909	15669	930,1251,69,163,140,	1.29091e+24	-	NW_015971222.1
27674624	1	XM_016739205.1_dup1	1	1002	16359	17360	1002,	16359	+	NW_015971222.1
27674625	1	XM_016739206.1_dup1	4	1413	17495	19065	675,61,442,235,	1.74952e+19	-	NW_015971222.1
27674626	1	XM_016739207.1_dup1	5	3651	19457	23309	823,124,142,2391,171,	1.94572e+24	+	NW_015971222.1
27674627	1	XM_016739208.1_dup1	6	1212	744	2219	533,179,182,100,95,123,	7.44133e+22	-	NW_015971294.1
27674628	1	XM_016739209.1_dup1	4	3771	2700	6639	480,149,2955,187,	2700323534396450	+	NW_015971294.1
27674629	1	XM_016739210.1_dup1	2	1245	8009	9309	936,309,	80099001	-	NW_015971294.1
27674630	1	XM_016739211.1_dup1	4	2475	9984	12733	1230,212,901,132,	9.98411e+18	-	NW_015971294.1
27674631	1	XM_016739212.1_dup1	2	1905	13716	15674	1291,614,	1371615061	-	NW_015971294.1
27674632	1	XM_016739213.1_dup1	1	1110	16546	17655	1110,	16546	-	NW_015971294.1
27674633	1	XM_016739214.1_dup1	3	1002	17881	18994	95,117,790,	178811803118205	+	NW_015971294.1
27674634	1	XM_016739215.1_dup1	2	1179	19312	20581	212,967,	1931219615	+	NW_015971294.1
27674635	1	XM_016739216.1_dup1	2	1449	21370	23001	191,1258,	2137021744	+	NW_015971294.1
27674636	1	XM_016739217.1_dup1	2	2880	23543	26469	2844,36,	2354326434	-	NW_015971294.1
27674637	1	XM_016739218.1_dup1	4	4236	26988	31388	251,3652,162,171,	2.69883e+19	-	NW_015971294.1
27674638	1	XM_016739219.1_dup1	4	1659	32249	34079	288,158,538,675,	3.22493e+19	+	NW_015971294.1
27674639	1	XM_016739220.1_dup1	2	2136	36559	38743	421,1715,	3655937029	-	NW_015971294.1
27674640	1	XM_016739221.1_dup1	1	1374	39835	41208	1374,	39835	+	NW_015971294.1
27674641	1	XM_016739222.1_dup1	2	1935	41745	43745	1876,59,	4174543687	-	NW_015971294.1
27674642	1	XM_016739223.1_dup1	1	6177	44153	50329	6177,	44153	+	NW_015971294.1
27674643	1	XM_016739224.1_dup1	3	999	50603	51762	40,472,487,	506035073351276	+	NW_015971294.1
27674644	1	XM_016739225.1_dup1	5	1974	52032	54255	1169,638,72,70,25,	5.20325e+24	-	NW_015971294.1
27674645	1	XM_016739226.1_dup1	2	867	55059	56011	796,71,	5505955941	-	NW_015971294.1
27674646	1	XM_016739227.1_dup1	2	1233	56589	57916	1196,37,	5658957880	-	NW_015971294.1
27674647	1	XM_016739228.1_dup1	1	1131	58351	59481	1131,	58351	-	NW_015971294.1
27674648	1	XM_016739229.1_dup1	3	780	61824	62960	43,260,477,	618246215962484	+	NW_015971294.1
27674649	1	XM_016739230.1_dup1	2	258	63732	64040	103,155,	6373263886	-	NW_015971294.1
27674650	1	XM_016739231.1_dup1	2	1818	64680	66566	176,1642,	6468064925	+	NW_015971294.1
27674651	1	XM_016739232.1_dup1	5	444	67544	68320	140,184,30,46,44,	6.75447e+24	-	NW_015971294.1
27674652	1	XM_016739233.1_dup1	4	1272	69179	70628	47,110,910,205,	6.91797e+19	-	NW_015971294.1
27674653	1	XM_016739234.1_dup1	4	2238	71292	73691	827,277,838,296,	7.12927e+19	-	NW_015971294.1
27674654	1	XM_016739235.1_dup1	5	1188	73991	75409	13,87,4,562,522,	7.39917e+24	+	NW_015971294.1
27674655	1	XM_016739236.1_dup1	5	636	77665	78931	107,131,143,129,126,	7.76658e+24	+	NW_015971294.1
27674656	1	XM_016739237.1_dup1	3	1401	79656	81175	285,726,390,	796568000680786	-	NW_015971294.1
27674657	1	XM_016739238.1_dup1	2	2607	83831	86487	1112,1495,	8383184993	+	NW_015971294.1
27674658	1	XM_016739239.1_dup1	2	1851	88044	89962	255,1596,	8804488367	-	NW_015971294.1
27674659	1	XM_016739240.1_dup1	3	741	93775	94626	310,366,65,	937759413894562	-	NW_015971294.1
27674660	1	XM_016739241.1_dup1	3	1923	95169	97237	484,1295,144,	951699572997094	+	NW_015971294.1
27674661	1	XM_016739242.1_dup1	2	1344	97791	99199	1182,162,	9779199038	+	NW_015971294.1
27674662	1	XM_016739243.1_dup1	2	2778	99996	102852	470,2308,	99996100545	+	NW_015971294.1
27674663	1	XM_016739244.1_dup1	12	3129	103548	107414	8,47,18,76,158,81,58,185,1046,150,1215,87,	1.03548e+71	+	NW_015971294.1
27674664	1	XM_016739245.1_dup1	2	1023	108615	109685	629,394,	108615109292	-	NW_015971294.1
27674665	1	XM_016739246.1_dup1	6	1929	111176	113414	963,776,103,46,13,28,	1.11176e+35	-	NW_015971294.1
27674666	1	XM_016739247.1_dup1	5	423	113752	114545	184,25,160,8,46,	1.13752e+29	+	NW_015971294.1
27674667	1	XM_016739248.1_dup1	1	1815	115464	117278	1815,	115464	-	NW_015971294.1
27674668	1	XM_016739249.1_dup1	2	3411	118506	121980	163,3248,	118506118733	+	NW_015971294.1
27674669	1	XM_016739250.1_dup1	2	2109	122399	124635	2097,12,	122399124624	-	NW_015971294.1
27674670	1	XM_016739251.1_dup1	5	309	125108	125822	10,50,63,135,51,	1.25108e+29	-	NW_015971294.1
27674671	1	XM_016739252.1_dup1	3	774	126412	127292	180,98,496,	1.26412e+17	+	NW_015971294.1
27674672	1	XM_016739253.1_dup1	2	2502	128925	131491	1387,1115,	128925130377	+	NW_015971294.1
27674673	1	XM_016739254.1_dup1	5	1722	132307	134474	169,28,183,146,1196,	1.32307e+29	+	NW_015971294.1
27674674	1	XM_016739255.1_dup1	4	2373	135369	137901	688,200,374,1111,	1.35369e+23	-	NW_015971294.1
27674675	1	XM_016739256.1_dup1	3	1830	138720	140657	738,109,983,	1.3872e+17	-	NW_015971294.1
27674676	1	XM_016739257.1_dup1	4	438	141283	142092	141,44,202,51,	1.41283e+23	+	NW_015971294.1
27674677	1	XM_016739258.1_dup1	4	2808	142557	145585	510,1464,574,260,	1.42557e+23	-	NW_015971294.1
27674678	1	XM_016739259.1_dup1	1	1542	146412	147953	1542,	146412	+	NW_015971294.1
27674679	1	XM_016739260.1_dup1	3	2148	148849	151104	1521,619,8,	1.48849e+17	-	NW_015971294.1
27674680	1	XM_016739261.1_dup1	4	414	152522	153164	24,95,11,284,	1.52522e+23	+	NW_015971294.1
27674681	1	XM_016739262.1_dup1	2	858	153445	154372	650,208,	153445154165	-	NW_015971294.1
27674682	1	XM_016739263.1_dup1	5	1287	154767	156328	141,591,118,115,322,	1.54767e+29	+	NW_015971294.1
27674683	1	XM_016739264.1_dup1	1	1317	156450	157766	1317,	156450	-	NW_015971294.1
27674684	1	XM_016739265.1_dup1	3	720	158112	158936	181,167,372,	1.58112e+17	+	NW_015971294.1
27674685	1	XM_016739266.1_dup1	3	501	159581	160238	215,253,33,	1.59581e+17	+	NW_015971294.1
27674686	1	XM_016739267.1_dup1	4	1284	160687	162128	45,976,119,144,	1.60687e+23	-	NW_015971294.1
27674687	1	XM_016739268.1_dup1	4	957	162379	163557	241,510,106,100,	1.62379e+23	+	NW_015971294.1
27674688	1	XM_016739269.1_dup1	5	1389	163643	165275	100,528,427,250,84,	1.63643e+29	-	NW_015971294.1
27674689	1	XM_016739270.1_dup1	4	831	165590	166631	322,178,152,179,	1.6559e+23	+	NW_015971294.1
27674690	1	XM_016739271.1_dup1	3	1032	167003	168215	550,229,253,	1.67003e+17	+	NW_015971294.1
27674691	1	XM_016739272.1_dup1	6	606	168769	169721	67,233,181,59,33,33,	1.68769e+35	-	NW_015971294.1
27674692	1	XM_016739273.1_dup1	3	318	170617	171151	148,113,57,	1.70617e+17	-	NW_015971294.1
27674693	1	XM_016739274.1_dup1	7	1992	171994	174464	216,26,321,438,266,507,218,	1.71994e+41	+	NW_015971294.1
27674694	1	XM_016739275.1_dup1	9	2025	174937	177474	165,54,607,200,577,144,95,71,112,	1.74937e+53	+	NW_015971294.1
27674695	1	XM_016739276.1_dup1	3	927	178406	179516	496,105,326,	1.78406e+17	-	NW_015971294.1
[truncated: 17,618 more rows]

## Sheet: Table S4
Table S4 The annotation of identified mRNAs in P. expansum
Unigene	NR	NT	Swissprot	KEGG	COG	GO
XM_016738469.1_dup1	XP_016603823.1/3.7e-127/hypothetical protein PEX2_011920 [Penicillium expansum] >KGO63429.1 hypothetical protein PEX2_011920 [Penicillium expansum]	XM_016738469.1/0/Penicillium expansum hypothetical protein (PEX2_011920), partial mRNA	NA	NA	NA	NA
XM_016738470.1_dup1	XP_016603824.1/1.2e-198/hypothetical protein PEX2_011930 [Penicillium expansum] >KGO63430.1 hypothetical protein PEX2_011930 [Penicillium expansum]	XM_016738470.1/0/Penicillium expansum hypothetical protein (PEX2_011930), partial mRNA	NA	NA	NA	biological_process:GO:0006694//steroid biosynthetic process;molecular_function:GO:0003854//3-beta-hydroxy-delta5-steroid dehydrogenase activity;GO:0003824//catalytic activity;GO:0050662//coenzyme binding;
XM_016738412.1_dup1	XP_016603766.1/0.0e+00/hypothetical protein PEX2_011350 [Penicillium expansum] >KGO63346.1 hypothetical protein PEX2_011350 [Penicillium expansum] >KGO64503.1 hypothetical protein PEX1_050930 [Penicillium expansum]	XM_016738412.1/0/Penicillium expansum hypothetical protein (PEX2_011350), partial mRNA	sp|P0CS67|AKR1_CRYNB/2.1e-10/Palmitoyltransferase AKR1 OS=Cryptococcus neoformans var. neoformans serotype D (strain B-3501A) GN=AKR1 PE=3 SV=1	cci:CC1G_02654/4.3e-58/ankyrin repeat domain-containing protein 50; K21440 ankyrin repeat domain-containing protein 50	Hs13386462/3.3e-40/[R] KOG0504 FOG: Ankyrin repeat	NA
XM_016738413.1_dup1	XP_016603767.1/0.0e+00/Glycoside hydrolase, superfamily [Penicillium expansum] >KGO63347.1 Glycoside hydrolase, superfamily [Penicillium expansum] >KGO64504.1 Glycoside hydrolase, superfamily [Penicillium expansum]	XM_016738413.1/0/Penicillium expansum Glycoside hydrolase, superfamily (PEX2_011360), partial mRNA	sp|B0XP71|XYND_ASPFC/0.0e+00/Probable exo-1,4-beta-xylosidase xlnD OS=Neosartorya fumigata (strain CEA10 / CBS 144.89 / FGSC A1163) GN=xlnD PE=3 SV=1	pcs:Pc21g23540/0.0e+00/Pc21g23540; K15920 xylan 1,4-beta-xylosidase [EC:3.2.1.37]	At5g49360/4.9e-123/[GR] TWOG0186 Predicted beta-D-xylosidase	biological_process:GO:0005975//carbohydrate metabolic process;molecular_function:GO:0004553//hydrolase activity, hydrolyzing O-glycosyl compounds;
XM_016738414.1_dup1	XP_016603768.1/0.0e+00/Helicase, C-terminal [Penicillium expansum] >KGO63348.1 Helicase, C-terminal [Penicillium expansum] >KGO64505.1 Helicase, C-terminal [Penicillium expansum]	XM_016738414.1/0/Penicillium expansum Helicase, C-terminal (PEX2_011370), partial mRNA	sp|A5DK47|DBP6_PICGU/4.2e-29/ATP-dependent RNA helicase DBP6 OS=Meyerozyma guilliermondii (strain ATCC 6260 / CBS 566 / DSM 6381 / JCM 1539 / NBRC 10279 / NRRL Y-324) GN=DBP6 PE=3 SV=2	pcs:Pc21g23550/0.0e+00/Pc21g23550; K14807 ATP-dependent RNA helicase DDX51/DBP6 [EC:3.6.4.13]	YKR092c/2.3e-14/[Y] KOG2992 Nucleolar GTPase/ATPase p130	molecular_function:GO:0005524//ATP binding;GO:0004386//helicase activity;GO:0003676//nucleic acid binding;
XM_016738415.1_dup1	XP_016603769.1/2.9e-283/Glycosyl transferase, family 1 [Penicillium expansum] >KGO40646.1 Glycosyl transferase, family 1 [Penicillium expansum] >KGO63349.1 Glycosyl transferase, family 1 [Penicillium expansum] >KGO64506.1 Glycosyl transferase, family 1 [Penicillium expansum]	XM_016738415.1/0/Penicillium expansum Glycosyl transferase, family 1 (PEX2_011380), partial mRNA	sp|P87172|GPI3_SCHPO/9.7e-167/Phosphatidylinositol N-acetylglucosaminyltransferase gpi3 subunit OS=Schizosaccharomyces pombe (strain 972 / ATCC 24843) GN=gpi3 PE=3 SV=1	pcs:Pc21g23560/1.9e-273/Pc21g23560; K03857 phosphatidylinositol glycan, class A [EC:2.4.1.198]	SPBC3D6.07/2.2e-166/[MOI] KOG1111 N-acetylglucosaminyltransferase complex, subunit PIG-A/SPT14, required for phosphatidylinositol biosynthesis/Sulfolipid synthase	biological_process:GO:0006506//GPI anchor biosynthetic process;cellular_component:GO:0016021//integral component of membrane;molecular_function:GO:0016740//transferase activity;
XM_016738416.1_dup1	XP_016603770.1/6.0e-139/Small GTPase superfamily, ARF/SAR type [Penicillium expansum] >KGO40647.1 Small GTPase superfamily, ARF/SAR type [Penicillium expansum] >KGO63350.1 Small GTPase superfamily, ARF/SAR type [Penicillium expansum] >KGO64507.1 Small GTPase superfamily, ARF/SAR type [Penicillium expansum]	XM_016738416.1/0/Penicillium expansum Small GTPase superfamily, ARF/SAR type (PEX2_011390), partial mRNA	sp|Q02804|ARL3_YEAST/6.3e-24/ADP-ribosylation factor-like protein 3 OS=Saccharomyces cerevisiae (strain ATCC 204508 / S288c) GN=ARL3 PE=1 SV=1	pcs:Pc21g23570/2.1e-138/Pc21g23570; K07952 ADP-ribosylation factor related protein 1	YPL051w/1.4e-23/[U] KOG0076 GTP-binding ADP-ribosylation factor-like protein yARL3	biological_process:GO:0007264//small GTPase mediated signal transduction;cellular_component:GO:0005622//intracellular;molecular_function:GO:0005525//GTP binding;
XM_016738417.1_dup1	XP_016603771.1/0.0e+00/hypothetical protein PEX2_011400 [Penicillium expansum] >KGO63351.1 hypothetical protein PEX2_011400 [Penicillium expansum] >KGO64508.1 hypothetical protein PEX1_050980 [Penicillium expansum]	XM_016738417.1/0/Penicillium expansum hypothetical protein (PEX2_011400), partial mRNA	NA	NA	NA	NA
XM_016738418.1_dup1	XP_016603772.1/0.0e+00/FAD linked oxidase, N-terminal [Penicillium expansum] >KGO63352.1 FAD linked oxidase, N-terminal [Penicillium expansum] >KGO64509.1 FAD linked oxidase, N-terminal [Penicillium expansum]	XM_016738418.1/0/Penicillium expansum FAD linked oxidase, N-terminal (PEX2_011410), partial mRNA	sp|A0A0E0RTV6|ZEB1_GIBZE/1.5e-68/FAD-linked oxidoreductase ZEB1 OS=Gibberella zeae (strain PH-1 / ATCC MYA-4620 / FGSC 9075 / NRRL 31084) GN=ZEB1 PE=2 SV=2	cfj:CFIO01_03286/7.5e-46/long-chain-fatty-acid-CoA ligase; K01897 long-chain acyl-CoA synthetase [EC:6.2.1.3]	At1g30740/9.6e-15/[QG] LSE0347 A Predicted berberine bridge enzyme/FAD-binding oxidoreductase	molecular_function:GO:0016614//oxidoreductase activity, acting on CH-OH group of donors;GO:0050660//flavin adenine dinucleotide binding;
XM_016738419.1_dup1	XP_016603773.1/2.5e-185/hypothetical protein PEX2_011420 [Penicillium expansum] >KGO63353.1 hypothetical protein PEX2_011420 [Penicillium expansum] >KGO64510.1 hypothetical protein PEX1_051000 [Penicillium expansum]	XM_016738419.1/0/Penicillium expansum hypothetical protein (PEX2_011420), partial mRNA	NA	NA	NA	cellular_component:GO:0016021//integral component of membrane;
XM_016738420.1_dup1	XP_016603774.1/1.3e-189/hypothetical protein PEX2_011430 [Penicillium expansum] >KGO40651.1 hypothetical protein PEXP_071550 [Penicillium expansum] >KGO63354.1 hypothetical protein PEX2_011430 [Penicillium expansum]	XM_016738420.1/0/Penicillium expansum hypothetical protein (PEX2_011430), partial mRNA	NA	NA	NA	NA
XM_016738421.1_dup1	XP_016603775.1/4.0e-143/hypothetical protein PEX2_011440 [Penicillium expansum] >KGO59625.1 hypothetical protein PEX1_094110 [Penicillium expansum] >KGO63355.1 hypothetical protein PEX2_011440 [Penicillium expansum]	XM_016738421.1/0/Penicillium expansum hypothetical protein (PEX2_011440), partial mRNA	NA	mbe:MBM_06792/5.5e-38/protein-tyrosine phosphatase; K01104 protein-tyrosine phosphatase [EC:3.1.3.48]	NA	NA
XM_016738422.1_dup1	XP_016603776.1/1.6e-278/Glycoside hydrolase/deacetylase, beta/alpha-barrel [Penicillium expansum] >KGO40658.1 Glycoside hydrolase/deacetylase, beta/alpha-barrel [Penicillium expansum] >KGO59626.1 Glycoside hydrolase/deacetylase, beta/alpha-barrel [Penicillium expansum] >KGO63356.1 Glycoside hydrolase/deacetylase, beta/alpha-barrel [Penicillium expansum]	XM_016738422.1/0/Penicillium expansum Glycoside hydrolase/deacetylase, beta/alpha-barrel (PEX2_011450), partial mRNA	sp|P0CH63|DDI2_YEAST/5.4e-37/Cyanamide hydratase DDI2 OS=Saccharomyces cerevisiae (strain ATCC 204508 / S288c) GN=DDI2 PE=1 SV=1	pcs:Pc21g23590/3.9e-101/Pc21g23590; K06035 cyanamide hydratase [EC:4.2.1.69]	NA	biological_process:GO:0005975//carbohydrate metabolic process;molecular_function:GO:0016810//hydrolase activity, acting on carbon-nitrogen (but not peptide) bonds;
XM_016738423.1_dup1	XP_016603777.1/1.8e-205/Prp18 [Penicillium expansum] >KGO40659.1 Prp18 [Penicillium expansum] >KGO59627.1 Prp18 [Penicillium expansum] >KGO63357.1 Prp18 [Penicillium expansum]	XM_016738423.1/0/Penicillium expansum Prp18 (PEX2_011460), partial mRNA	sp|Q4PBP6|NST1_USTMA/8.3e-09/Stress response protein NST1 OS=Ustilago maydis (strain 521 / FGSC 9021) GN=NST1 PE=3 SV=2	pcs:Pc21g23610/6.8e-194/Pc21g23610; K12817 pre-mRNA-splicing factor 18	SPCC126.14/2.8e-36/[A] KOG2808 U5 snRNP-associated RNA splicing factor	biological_process:GO:0008380//RNA splicing;cellular_component:GO:0005681//spliceosomal complex;
XM_016738424.1_dup1	XP_016603778.1/3.4e-167/Sin3 associated polypeptide p18 [Penicillium expansum] >KGO40660.1 Sin3 associated polypeptide p18 [Penicillium expansum] >KGO59628.1 Sin3 associated polypeptide p18 [Penicillium expansum] >KGO63358.1 Sin3 associated polypeptide p18 [Penicillium expansum]	XM_016738424.1/0/Penicillium expansum Sin3 associated polypeptide p18 (PEX2_011470), partial mRNA	sp|P78621|SEPA_EMENI/2.2e-09/Cytokinesis protein sepA OS=Emericella nidulans (strain FGSC A4 / ATCC 38163 / CBS 112.46 / NRRL 194 / M139) GN=sepA PE=3 SV=2	pcs:Pc21g23620/1.5e-145/Pc21g23620; K14324 histone deacetylase complex subunit SAP18	At1g31810/4.9e-09/[ZR] LSE0118 A Protein possibly involved in cytoskeleton rearrangements, contains FH domain	NA
XM_016738425.1_dup1	XP_016603779.1/1.2e-37/hypothetical protein PEX2_011480 [Penicillium expansum] >KGO40661.1 hypothetical protein PEXP_071600 [Penicillium expansum] >KGO59629.1 hypothetical protein PEX1_094150 [Penicillium expansum] >KGO63359.1 hypothetical protein PEX2_011480 [Penicillium expansum]	XM_016738425.1/6.2771e-114/Penicillium expansum hypothetical protein (PEX2_011480), partial mRNA	NA	NA	NA	cellular_component:GO:0016021//integral component of membrane;GO:0005739//mitochondrion;molecular_function:GO:0008137//NADH dehydrogenase (ubiquinone) activity;
XM_016738426.1_dup1	XP_016603780.1/3.4e-145/Glutathione S-transferase/chloride channel, C-terminal [Penicillium expansum] >KGO40662.1 Glutathione S-transferase/chloride channel, C-terminal [Penicillium expansum] >KGO59630.1 Glutathione S-transferase/chloride channel, C-terminal [Penicillium expansum] >KGO63360.1 Glutathione S-transferase/chloride channel, C-terminal [Penicillium expansum]	XM_016738426.1/0/Penicillium expansum Glutathione S-transferase/chloride channel, C-terminal (PEX2_011490), partial mRNA	sp|P40582|GST1_YEAST/6.6e-29/Glutathione S-transferase 1 OS=Saccharomyces cerevisiae (strain ATCC 204508 / S288c) GN=GTT1 PE=1 SV=1	pdp:PDIP_11830/2.8e-141/Glutathione S-transferase; K00799 glutathione S-transferase [EC:2.5.1.18]	YIR038c/1.5e-28/[O] KOG0867 Glutathione S-transferase	molecular_function:GO:0016740//transferase activity;
XM_016738427.1_dup1	XP_016603781.1/1.8e-311/Glycosyl transferase, family 1 [Penicillium expansum] >KGO59631.1 Glycosyl transferase, family 1 [Penicillium expansum] >KGO63361.1 Glycosyl transferase, family 1 [Penicillium expansum]	XM_016738427.1/0/Penicillium expansum Glycosyl transferase, family 1 (PEX2_011500), partial mRNA	sp|A6ZW78|GPI3_YEAS7/8.5e-07/Phosphatidylinositol N-acetylglucosaminyltransferase GPI3 subunit OS=Saccharomyces cerevisiae (strain YJM789) GN=SPT14 PE=3 SV=1	pic:PICST_50490/6.7e-09/SPT14; N-acetylglucosaminyl-phosphatidylinositol (GPI) biosynthetic protein; K03857 phosphatidylinositol glycan, class A [EC:2.4.1.198]	At5g01220/4.2e-17/[MOI] KOG1111 N-acetylglucosaminyltransferase complex, subunit PIG-A/SPT14, required for phosphatidylinositol biosynthesis/Sulfolipid synthase	cellular_component:GO:0016021//integral component of membrane;molecular_function:GO:0016740//transferase activity;
XM_016738428.1_dup1	OQD93638.1/8.1e-187/hypothetical protein PENSOL_c031G04252 [Penicillium solitum]	XM_016738428.1/0/Penicillium expansum D-isomer specific 2-hydroxyacid dehydrogenase, NAD-binding (PEX2_011510), partial mRNA	sp|Q9P7Q1|DDH2_SCHPO/1.2e-81/2-hydroxyacid dehydrogenase homolog 2 OS=Schizosaccharomyces pombe (strain 972 / ATCC 24843) GN=SPAC186.02c PE=3 SV=1	afm:AFUA_1G17040/3.3e-142/D-lactate dehydrogenase; K03778 D-lactate dehydrogenase [EC:1.1.1.28]	SPAC186.02c/2.7e-81/[E] KOG0068 D-3-phosphoglycerate dehydrogenase, D-isomer-specific 2-hydroxy acid dehydrogenase superfamily	molecular_function:GO:0016616//oxidoreductase activity, acting on the CH-OH group of donors, NAD or NADP as acceptor;GO:0051287//NAD binding;
XM_016738429.1_dup1	XP_016603783.1/1.5e-159/Zinc finger, FYVE-like protein [Penicillium expansum] >KGO40665.1 Zinc finger, FYVE-like protein [Penicillium expansum] >KGO59633.1 Zinc finger, FYVE-like protein [Penicillium expansum] >KGO63363.1 Zinc finger, FYVE-like protein [Penicillium expansum]	XM_016738429.1/0/Penicillium expansum Zinc finger, FYVE-like protein (PEX2_011520), partial mRNA	sp|Q9Y7M3|YNT3_SCHPO/1.6e-22/FYVE-type zinc finger-containing protein C9B6.03 OS=Schizosaccharomyces pombe (strain 972 / ATCC 24843) GN=SPBC9B6.03 PE=1 SV=1	cgi:CGB_D6020C/4.4e-09/1-phosphatidylinositol-3-phosphate 5-kinase; K00921 1-phosphatidylinositol-3-phosphate 5-kinase [EC:2.7.1.150]	SPBC9B6.03/3.7e-22/[R] KOG1729 FYVE finger containing protein	molecular_function:GO:0046872//metal ion binding;
XM_016738430.1_dup1	XP_016603784.1/3.6e-130/Acyl-CoA N-acyltransferase [Penicillium expansum] >KGO40666.1 Acyl-CoA N-acyltransferase [Penicillium expansum] >KGO59634.1 Acyl-CoA N-acyltransferase [Penicillium expansum] >KGO63364.1 Acyl-CoA N-acyltransferase [Penicillium expansum]	XM_016738430.1/0/Penicillium expansum Acyl-CoA N-acyltransferase (PEX2_011530), partial mRNA	NA	NA	NA	molecular_function:GO:0008080//N-acetyltransferase activity;
XM_016738431.1_dup1	XP_016603785.1/0.0e+00/Bacterial Fmu (Sun)/eukaryotic nucleolar NOL1/Nop2p [Penicillium expansum] >KGO40667.1 Bacterial Fmu (Sun)/eukaryotic nucleolar NOL1/Nop2p [Penicillium expansum] >KGO59635.1 Bacterial Fmu (Sun)/eukaryotic nucleolar NOL1/Nop2p [Penicillium expansum] >KGO63365.1 Bacterial Fmu (Sun)/eukaryotic nucleolar NOL1/Nop2p [Penicillium expansum]	XM_016738431.1/0/Penicillium expansum Bacterial Fmu (Sun)/eukaryotic nucleolar NOL1/Nop2p (PEX2_011540), partial mRNA	sp|O14039|RCM1_SCHPO/3.1e-55/25S rRNA (cytosine-C(5))-methyltransferase rcm1 OS=Schizosaccharomyces pombe (strain 972 / ATCC 24843) GN=rcm1 PE=3 SV=3	pcs:Pc21g23680/7.6e-309/Pc21g23680; K15264 25S rRNA (cytosine2278-C5)-methyltransferase [EC:2.1.1.311]	YNL022c/4.3e-52/[D] KOG2360 Proliferation-associated nucleolar protein (NOL1)	molecular_function:GO:0003723//RNA binding;GO:0008168//methyltransferase activity;
XM_016738432.1_dup1	XP_016603786.1/2.6e-251/hypothetical protein PEX2_011550 [Penicillium expansum] >KGO40668.1 hypothetical protein PEXP_071670 [Penicillium expansum] >KGO59636.1 hypothetical protein PEX1_094220 [Penicillium expansum] >KGO63366.1 hypothetical protein PEX2_011550 [Penicillium expansum]	XM_016738432.1/0/Penicillium expansum hypothetical protein (PEX2_011550), partial mRNA	sp|Q03900|YD132_YEAST/3.9e-42/Uncharacterized protein YDR132C OS=Saccharomyces cerevisiae (strain ATCC 204508 / S288c) GN=YDR132C PE=1 SV=1	maw:MAC_03639/5.5e-110/activator 1 subunit 3; K10756 replication factor C subunit 3/5	NA	biological_process:GO:0051260//protein homooligomerization;
XM_016738433.1_dup1	XP_016603787.1/0.0e+00/Alcohol dehydrogenase, long-chain fatty [Penicillium expansum] >KGO40669.1 Alcohol dehydrogenase, long-chain fatty [Penicillium expansum] >KGO59637.1 Alcohol dehydrogenase, long-chain fatty [Penicillium expansum] >KGO63367.1 Alcohol dehydrogenase, long-chain fatty [Penicillium expansum]	XM_016738433.1/0/Penicillium expansum Alcohol dehydrogenase, long-chain fatty (PEX2_011560), partial mRNA	sp|Q01738|CDH_PHACH/1.3e-08/Cellobiose dehydrogenase OS=Phanerochaete chrysosporium GN=CDH-1 PE=1 SV=1	mtm:MYCTH_81925/7.4e-14/cellobiose dehydrogenase; K19069 cellobiose dehydrogenase (acceptor) [EC:1.1.99.18]	At3g23410/2.0e-78/[I] LSE1409 A Long-chain fatty acid oxidase	molecular_function:GO:0046577//long-chain-alcohol oxidase activity;GO:0050660//flavin adenine dinucleotide binding;
XM_016738434.1_dup1	XP_016603788.1/6.9e-123/Glutathione S-transferase/chloride channel, C-terminal [Penicillium expansum] >KGO40670.1 Glutathione S-transferase/chloride channel, C-terminal [Penicillium expansum] >KGO59638.1 Glutathione S-transferase/chloride channel, C-terminal [Penicillium expansum] >KGO63368.1 Glutathione S-transferase/chloride channel, C-terminal [Penicillium expansum]	XM_016738434.1/0/Penicillium expansum Glutathione S-transferase/chloride channel, C-terminal (PEX2_011570), partial mRNA	sp|W7MMJ0|FUS3_GIBM7/2.8e-52/Glutathione S-transferase-like protein FUS3 OS=Gibberella moniliformis (strain M3125 / FGSC 7600) GN=FUS3 PE=3 SV=1	pcs:Pc21g23710/2.2e-115/Pc21g23710; K03233 elongation factor 1-gamma	Hs4503481_1/1.2e-34/[O] KOG0867 Glutathione S-transferase	molecular_function:GO:0016740//transferase activity;
XM_016738435.1_dup1	XP_016603789.1/4.0e-157/hypothetical protein PEX2_011580 [Penicillium expansum] >KGO40671.1 hypothetical protein PEXP_071700 [Penicillium expansum] >KGO63369.1 hypothetical protein PEX2_011580 [Penicillium expansum]	XM_016738435.1/0/Penicillium expansum hypothetical protein (PEX2_011580), partial mRNA	NA	NA	NA	NA
XM_016738436.1_dup1	XP_016603790.1/8.2e-242/FAD-dependent pyridine nucleotide-disulfide oxidoreductase [Penicillium expansum] >KGO63370.1 FAD-dependent pyridine nucleotide-disulfide oxidoreductase [Penicillium expansum]	XM_016738436.1/0/Penicillium expansum FAD-dependent pyridine nucleotide-disulfide oxidoreductase (PEX2_011590), partial mRNA	NA	wic:J056_002182/1.1e-14/Apoptosis-inducing factor-like protein A; K22745 apoptosis-inducing factor 2	Hs14318424/7.8e-19/[R] KOG1336 Monodehydroascorbate/ferredoxin reductase	cellular_component:GO:0016021//integral component of membrane;molecular_function:GO:0016491//oxidoreductase activity;
XM_016738437.1_dup1	XP_016603791.1/0.0e+00/AMP-dependent synthetase/ligase [Penicillium expansum] >KGO40673.1 AMP-dependent synthetase/ligase [Penicillium expansum] >KGO59641.1 AMP-dependent synthetase/ligase [Penicillium expansum] >KGO63371.1 AMP-dependent synthetase/ligase [Penicillium expansum]	XM_016738437.1/0/Penicillium expansum AMP-dependent synthetase/ligase (PEX2_011600), partial mRNA	sp|P38137|FAT2_YEAST/7.1e-39/Peroxisomal-coenzyme A synthetase OS=Saccharomyces cerevisiae (strain ATCC 204508 / S288c) GN=PCS60 PE=1 SV=1	pcs:Pc21g23730/0.0e+00/Pc21g23730; K22149 mevalonyl-CoA ligase	CE20812/1.7e-104/[I] KOG1177 Long chain fatty acid acyl-CoA ligase	biological_process:GO:0008152//metabolic process;molecular_function:GO:0016874//ligase activity;
XM_016738438.1_dup1	XP_016603792.1/0.0e+00/Oligopeptide transporter OPT superfamily [Penicillium expansum] >KGO59642.1 Oligopeptide transporter OPT superfamily [Penicillium expansum] >KGO63372.1 Oligopeptide transporter OPT superfamily [Penicillium expansum]	XM_016738438.1/0/Penicillium expansum Oligopeptide transporter OPT superfamily (PEX2_011610), partial mRNA	sp|P40900|ISP4_SCHPO/2.1e-70/Sexual differentiation process protein isp4 OS=Schizosaccharomyces pombe (strain 972 / ATCC 24843) GN=isp4 PE=2 SV=2	NA	SPBC29B5.02c/4.8e-70/[T] KOG2262 Sexual differentiation process protein ISP4	biological_process:GO:0055085//transmembrane transport;cellular_component:GO:0016021//integral component of membrane;
XM_016738439.1_dup1	XP_016603793.1/0.0e+00/Ppx/GppA phosphatase [Penicillium expansum] >KGO40675.1 Ppx/GppA phosphatase [Penicillium expansum] >KGO59643.1 Ppx/GppA phosphatase [Penicillium expansum] >KGO63373.1 Ppx/GppA phosphatase [Penicillium expansum]	XM_016738439.1/0/Penicillium expansum Ppx/GppA phosphatase (PEX2_011620), partial mRNA	sp|P32608|RTG2_YEAST/3.7e-91/Retrograde regulation protein 2 OS=Saccharomyces cerevisiae (strain ATCC 204508 / S288c) GN=RTG2 PE=1 SV=2	afm:AFUA_8G00730/1.2e-237/transcription regulator (RTG2); K11369 retrograde regulation protein 2	At1g09190/4.0e-08/[R] KOG4197 FOG: PPR repeat	NA
XM_016738440.1_dup1	XP_016603794.1/0.0e+00/hypothetical protein PEX2_011630 [Penicillium expansum] >KGO40676.1 hypothetical protein PEXP_071750 [Penicillium expansum] >KGO59644.1 hypothetical protein PEX1_094300 [Penicillium expansum] >KGO63374.1 hypothetical protein PEX2_011630 [Penicillium expansum]	XM_016738440.1/0/Penicillium expansum hypothetical protein (PEX2_011630), partial mRNA	sp|Q08905|FRE3_YEAST/1.7e-40/Ferric reductase transmembrane component 3 OS=Saccharomyces cerevisiae (strain ATCC 204508 / S288c) GN=FRE3 PE=1 SV=1	cfj:CFIO01_05928/1.8e-10/arginyl-tRNA synthetase; K01887 arginyl-tRNA synthetase [EC:6.1.1.19]	YOR381w/3.9e-40/[PQ] KOG0039 Ferric reductase, NADH/NADPH oxidase and related proteins	cellular_component:GO:0016021//integral component of membrane;molecular_function:GO:0016491//oxidoreductase activity;
XM_016738441.1_dup1	XP_016603795.1/1.5e-75/Hydrophobin [Penicillium expansum] >KGO40677.1 Hydrophobin [Penicillium expansum] >KGO59645.1 Hydrophobin [Penicillium expansum] >KGO63375.1 Hydrophobin [Penicillium expansum]	XM_016738441.1/0/Penicillium expansum Hydrophobin (PEX2_011640), partial mRNA	sp|P28346|RODL_EMENI/6.6e-23/Rodlet protein OS=Emericella nidulans (strain FGSC A4 / ATCC 38163 / CBS 112.46 / NRRL 194 / M139) GN=rodA PE=2 SV=1	NA	NA	cellular_component:GO:0009277//fungal-type cell wall;molecular_function:GO:0005199//structural constituent of cell wall;
XM_016738442.1_dup1	XP_016603796.1/0.0e+00/Glycoside hydrolase-type carbohydrate-binding [Penicillium expansum] >KGO40678.1 Glycoside hydrolase-type carbohydrate-binding [Penicillium expansum] >KGO59646.1 Glycoside hydrolase-type carbohydrate-binding [Penicillium expansum] >KGO63376.1 Glycoside hydrolase-type carbohydrate-binding [Penicillium expansum]	XM_016738442.1/0/Penicillium expansum Glycoside hydrolase-type carbohydrate-binding (PEX2_011650), partial mRNA	sp|Q0C7K7|RGLB_ASPTN/1.0e-313/Probable rhamnogalacturonate lyase B OS=Aspergillus terreus (strain NIH 2624 / FGSC A1156) GN=rglB PE=3 SV=1	pcs:Pc21g23780/0.0e+00/Pc21g23780; K18195 rhamnogalacturonan endolyase [EC:4.2.2.23]	NA	biological_process:GO:0005975//carbohydrate metabolic process;molecular_function:GO:0030246//carbohydrate binding;GO:0016787//hydrolase activity;GO:0003824//catalytic activity;
XM_016738443.1_dup1	XP_016603797.1/3.4e-262/Major facilitator superfamily domain, general substrate transporter [Penicillium expansum] >KGO40679.1 Major facilitator superfamily domain, general substrate transporter [Penicillium expansum] >KGO63377.1 Major facilitator superfamily domain, general substrate transporter [Penicillium expansum]	XM_016738443.1/0/Penicillium expansum Major facilitator superfamily domain, general substrate transporter (PEX2_011660), partial mRNA	sp|B8MYS8|MF227_ASPFN/4.6e-30/Probable efflux pump mfs2 OS=Aspergillus flavus (strain ATCC 200026 / FGSC A1120 / NRRL 3357 / JCM 12722 / SRRC 167) GN=mfs2 PE=2 SV=1	lth:KLTH0H09856g/7.3e-17/KLTH0H09856p; K08158 MFS transporter, DHA1 family, multidrug resistance protein	YGR138c/7.0e-18/[R] KOG0255 Synaptic vesicle transporter SVOP and related transporters (major facilitator superfamily)	biological_process:GO:0055085//transmembrane transport;cellular_component:GO:0016021//integral component of membrane;
XM_016738444.1_dup1	XP_016603798.1/3.3e-290/Transcription factor, fungi [Penicillium expansum] >KGO40680.1 Transcription factor, fungi [Penicillium expansum] >KGO59648.1 Transcription factor, fungi [Penicillium expansum] >KGO63378.1 Transcription factor, fungi [Penicillium expansum]	XM_016738444.1/0/Penicillium expansum Transcription factor, fungi (PEX2_011670), partial mRNA	sp|Q59LV8|ASG1_CANAL/5.0e-09/Activator of stress genes protein 1 OS=Candida albicans (strain SC5314 / ATCC MYA-2876) GN=ASG1 PE=3 SV=2	slb:AWJ20_2752/3.9e-19/GAL4; galactose-responsive transcription factor GAL4; K09241 transcriptional regulatory protein GAL4	NA	biological_process:GO:0006351//transcription, DNA-templated;cellular_component:GO:0005634//nucleus;molecular_function:GO:0003677//DNA binding;GO:0008270//zinc ion binding;
XM_016738445.1_dup1	XP_016603799.1/0.0e+00/Transcription factor, fungi [Penicillium expansum] >KGO40681.1 Transcription factor, fungi [Penicillium expansum] >KGO63379.1 Transcription factor, fungi [Penicillium expansum] >KGO70776.1 Transcription factor, fungi [Penicillium expansum]	XM_016738445.1/0/Penicillium expansum Transcription factor, fungi (PEX2_011680), partial mRNA	NA	ang:ANI_1_368054/1.9e-106/An06g00330; chromatin structure remodeling complex protein RSC3; K11758 chromatin structure-remodeling complex subunit RSC3/30	NA	biological_process:GO:0006351//transcription, DNA-templated;cellular_component:GO:0005634//nucleus;molecular_function:GO:0003677//DNA binding;GO:0008270//zinc ion binding;
XM_016738446.1_dup1	XP_016603800.1/1.3e-217/Pyridoxal phosphate-dependent transferase, major region, subdomain 2 [Penicillium expansum] >KGO63380.1 Pyridoxal phosphate-dependent transferase, major region, subdomain 2 [Penicillium expansum]	XM_016738446.1/0/Penicillium expansum Pyridoxal phosphate-dependent transferase, major region, subdomain 2 (PEX2_011690), partial mRNA	sp|Q4WMJ9|GLII_ASPFU/8.3e-65/Probable aminotransferase gliI OS=Neosartorya fumigata (strain ATCC MYA-4609 / Af293 / CBS 101355 / FGSC A1100) GN=gliI PE=2 SV=1	afm:AFUA_6G09640/1.1e-63/aminotransferase GliI; K22121 gliotoxin biosynthesis C-S lyase	NA	biological_process:GO:0009058//biosynthetic process;molecular_function:GO:0016740//transferase activity;GO:0030170//pyridoxal phosphate binding;
XM_016738447.1_dup1	XP_016603801.1/0.0e+00/hypothetical protein PEX2_011700 [Penicillium expansum] >KGO40683.1 hypothetical protein PEXP_071820 [Penicillium expansum] >KGO63381.1 hypothetical protein PEX2_011700 [Penicillium expansum] >KGO70778.1 hypothetical protein PEX1_027080 [Penicillium expansum]	XM_016738447.1/0/Penicillium expansum hypothetical protein (PEX2_011700), partial mRNA	sp|Q4WMJ1|GLIN_ASPFU/3.7e-26/N-methyltransferase gliN OS=Neosartorya fumigata (strain ATCC MYA-4609 / Af293 / CBS 101355 / FGSC A1100) GN=gliN PE=1 SV=1	afm:AFUA_6G09720/5.1e-25/methyltransferase GliN; K22123 gliotoxin biosynthesis N-methyltransferase [EC:2.1.1.-]	NA	NA
XM_016738448.1_dup1	XP_016603802.1/4.6e-167/hypothetical protein PEX2_011710 [Penicillium expansum] >KGO40684.1 hypothetical protein PEXP_071830 [Penicillium expansum] >KGO63382.1 hypothetical protein PEX2_011710 [Penicillium expansum]	XM_016738448.1/0/Penicillium expansum hypothetical protein (PEX2_011710), partial mRNA	sp|Q4WMJ1|GLIN_ASPFU/7.2e-32/N-methyltransferase gliN OS=Neosartorya fumigata (strain ATCC MYA-4609 / Af293 / CBS 101355 / FGSC A1100) GN=gliN PE=1 SV=1	afm:AFUA_6G09720/9.9e-31/methyltransferase GliN; K22123 gliotoxin biosynthesis N-methyltransferase [EC:2.1.1.-]	NA	NA
XM_016738449.1_dup1	XP_016603803.1/2.8e-289/Major facilitator superfamily domain, general substrate transporter [Penicillium expansum] >KGO63383.1 Major facilitator superfamily domain, general substrate transporter [Penicillium expansum]	XM_016738449.1/0/Penicillium expansum Major facilitator superfamily domain, general substrate transporter (PEX2_011720), partial mRNA	sp|Q9P6J7|YHD3_SCHPO/4.4e-29/Uncharacterized MFS-type transporter C1683.03c OS=Schizosaccharomyces pombe (strain 972 / ATCC 24843) GN=SPBC1683.03c PE=3 SV=1	dha:DEHA2D11572g/1.9e-26/DEHA2D11572p; K08165 MFS transporter, DHA2 family, multidrug resistance protein	Hs22065658/8.7e-09/[G] KOG1330 Sugar transporter/spinster transmembrane protein	biological_process:GO:0055085//transmembrane transport;cellular_component:GO:0016021//integral component of membrane;
XM_016738450.1_dup1	XP_016603804.1/1.9e-185/FAD-dependent pyridine nucleotide-disulfide oxidoreductase [Penicillium expansum] >KGO40686.1 FAD-dependent pyridine nucleotide-disulfide oxidoreductase [Penicillium expansum] >KGO63384.1 FAD-dependent pyridine nucleotide-disulfide oxidoreductase [Penicillium expansum] >KGO70781.1 FAD-dependent pyridine nucleotide-disulfide oxidoreductase [Penicillium expansum]	XM_016738450.1/0/Penicillium expansum FAD-dependent pyridine nucleotide-disulfide oxidoreductase (PEX2_011730), partial mRNA	sp|E9RAH5|GLIT_ASPFU/3.3e-49/Thioredoxin reductase gliT OS=Neosartorya fumigata (strain ATCC MYA-4609 / Af293 / CBS 101355 / FGSC A1100) GN=gliT PE=1 SV=1	aalt:CC77DRAFT_1026610/1.7e-79/FAD/NAD(P)-binding domain-containing protein; K22124 gliotoxin biosynthesis thioredoxin reductase	NA	molecular_function:GO:0016491//oxidoreductase activity;
XM_016738451.1_dup1	XP_016603805.1/7.3e-102/hypothetical protein PEX2_011740 [Penicillium expansum] >KGO40687.1 hypothetical protein PEXP_071860 [Penicillium expansum] >KGO63385.1 hypothetical protein PEX2_011740 [Penicillium expansum] >KGO70782.1 hypothetical protein PEX1_027120 [Penicillium expansum]	XM_016738451.1/0/Penicillium expansum hypothetical protein (PEX2_011740), partial mRNA	sp|E9R9Y3|GLIK_ASPFU/5.7e-51/Gamma-glutamyl cyclotransferase gliK OS=Neosartorya fumigata (strain ATCC MYA-4609 / Af293 / CBS 101355 / FGSC A1100) GN=gliK PE=3 SV=1	afm:AFUA_6G09700/7.9e-50/gliotoxin biosynthesis protein GliK; K22120 gliotoxin biosynthesis gamma-glutamylcyclotransferase [EC:2.3.2.-]	NA	molecular_function:GO:0003839//gamma-glutamylcyclotransferase activity;
XM_016738452.1_dup1	XP_016603806.1/1.7e-138/Glutathione S-transferase/chloride channel, C-terminal [Penicillium expansum] >KGO63386.1 Glutathione S-transferase/chloride channel, C-terminal [Penicillium expansum] >KGO70783.1 Glutathione S-transferase/chloride channel, C-terminal [Penicillium expansum]	XM_016738452.1/0/Penicillium expansum Glutathione S-transferase/chloride channel, C-terminal (PEX2_011750), partial mRNA	sp|A4GYZ0|GLIG_ASPFU/3.2e-110/Glutathione S-transferase gliG OS=Neosartorya fumigata (strain ATCC MYA-4609 / Af293 / CBS 101355 / FGSC A1100) GN=gliG PE=1 SV=1	afm:AFUA_6G09690/4.4e-109/glutathione S-transferase GliG; K22119 gliotoxin biosynthesis glutathione S-transferase [EC:2.5.1.-]	NA	molecular_function:GO:0016740//transferase activity;
XM_016738453.1_dup1	XP_016603807.1/5.7e-254/O-methyltransferase, family 2 [Penicillium expansum] >KGO40689.1 O-methyltransferase, family 2 [Penicillium expansum] >KGO63387.1 O-methyltransferase, family 2 [Penicillium expansum] >KGO70784.1 O-methyltransferase, family 2 [Penicillium expansum]	XM_016738453.1/0/Penicillium expansum O-methyltransferase, family 2 (PEX2_011760), partial mRNA	sp|Q4WMJ5|GLIM_ASPFU/4.6e-184/O-methyltransferase gliM OS=Neosartorya fumigata (strain ATCC MYA-4609 / Af293 / CBS 101355 / FGSC A1100) GN=gliM PE=2 SV=2	pcs:Pc18g03140/1.5e-11/Pc18g03140; K17649 demethylsterigmatocystin 6-O-methyltransferase [EC:2.1.1.109]	At1g77530/3.0e-13/[R] KOG3178 Hydroxyindole-O-methyltransferase and related SAM-dependent methyltransferases	molecular_function:GO:0008171//O-methyltransferase activity;
XM_016738454.1_dup1	XP_016603808.1/2.6e-240/Cytochrome P450, E-class, group I [Penicillium expansum] >KGO63388.1 Cytochrome P450, E-class, group I [Penicillium expansum]	XM_016738454.1/0/Penicillium expansum Cytochrome P450, E-class, group I (PEX2_011770), partial mRNA	sp|E9RCR4|GLIC_ASPFU/3.0e-148/Cytochrome P450 monooxygenase gliC OS=Neosartorya fumigata (strain ATCC MYA-4609 / Af293 / CBS 101355 / FGSC A1100) GN=gliC PE=1 SV=1	afm:AFUA_6G09670/4.1e-147/cytochrome P450 oxidoreductase GliC; K21294 gliotoxin biosynthesis cytochrome P450 monooxygenase	Hs4503199/1.8e-15/[Q] KOG0156 Cytochrome P450 CYP2 subfamily	molecular_function:GO:0016705//oxidoreductase activity, acting on paired donors, with incorporation or reduction of molecular oxygen;GO:0020037//heme binding;GO:0005506//iron ion binding;GO:0004497//monooxygenase activity;
XM_016738455.1_dup1	XP_016603809.1/0.0e+00/AMP-dependent synthetase/ligase [Penicillium expansum] >KGO40691.1 AMP-dependent synthetase/ligase [Penicillium expansum] >KGO63389.1 AMP-dependent synthetase/ligase [Penicillium expansum] >KGO70786.1 AMP-dependent synthetase/ligase [Penicillium expansum]	XM_016738455.1/0/Penicillium expansum AMP-dependent synthetase/ligase (PEX2_011780), partial mRNA	sp|Q4WMJ7|GLIP_ASPFU/0.0e+00/Nonribosomal peptide synthetase gliP OS=Neosartorya fumigata (strain ATCC MYA-4609 / Af293 / CBS 101355 / FGSC A1100) GN=gliP PE=1 SV=1	afm:AFUA_6G09660/0.0e+00/nonribosomal peptide synthase GliP; K22118 gliotoxin biosynthesis peptide synthetase [EC:6.3.2.-]	SPAC23G3.02c/2.9e-40/[Q] KOG1178 Non-ribosomal peptide synthetase/alpha-aminoadipate reductase and related enzymes	biological_process:GO:0008152//metabolic process;molecular_function:GO:0031177//phosphopantetheine binding;GO:0016874//ligase activity;
XM_016738456.1_dup1	XP_016603810.1/1.2e-184/Peptidase M19, renal dipeptidase [Penicillium expansum] >KGO40692.1 Peptidase M19, renal dipeptidase [Penicillium expansum] >KGO63390.1 Peptidase M19, renal dipeptidase [Penicillium expansum]	XM_016738456.1/0/Penicillium expansum Peptidase M19, renal dipeptidase (PEX2_011790), partial mRNA	sp|Q4WMJ8|GLIJ_ASPFU/6.0e-56/Dipeptidase gliJ OS=Neosartorya fumigata (strain ATCC MYA-4609 / Af293 / CBS 101355 / FGSC A1100) GN=gliJ PE=1 SV=2	afm:AFUA_6G09650/8.4e-55/membrane dipeptidase GliJ; K01273 membrane dipeptidase [EC:3.4.13.19]	Hs4758190/1.8e-23/[O] KOG4127 Renal dipeptidase	molecular_function:GO:0046872//metal ion binding;GO:0008237//metallopeptidase activity;GO:0016805//dipeptidase activity;
XM_016738457.1_dup1	XP_016603811.1/2.6e-268/hypothetical protein PEX2_011800 [Penicillium expansum] >KGO40693.1 hypothetical protein PEXP_071920 [Penicillium expansum] >KGO63391.1 hypothetical protein PEX2_011800 [Penicillium expansum] >KGO70788.1 hypothetical protein PEX1_027180 [Penicillium expansum]	XM_016738457.1/0/Penicillium expansum hypothetical protein (PEX2_011800), partial mRNA	sp|Q10138|YAS2_SCHPO/2.3e-56/CRAL-TRIO domain-containing protein C3H8.02 OS=Schizosaccharomyces pombe (strain 972 / ATCC 24843) GN=SPAC3H8.02 PE=1 SV=1	NA	SPAC3H8.02/5.3e-56/[I] KOG1470 Phosphatidylinositol transfer protein PDR16 and related proteins	NA
XM_016738458.1_dup1	OGE47730.1/6.2e-249/hypothetical protein PENARI_c038G00914 [Penicillium arizonense]	XM_016738458.1/0/Penicillium expansum Major facilitator superfamily domain, general substrate transporter (PEX2_011810), partial mRNA	sp|Q9US37|YFZ4_SCHPO/1.4e-136/Uncharacterized transporter C1039.04 OS=Schizosaccharomyces pombe (strain 972 / ATCC 24843) GN=SPAC1039.04 PE=3 SV=1	afv:AFLA_048740/2.7e-57/MFS transporter, putative; K13336 peroxin-3	SPAC1039.04/3.1e-136/[G] KOG2533 Permease of the major facilitator superfamily	NA
XM_016738459.1_dup1	XP_016603813.1/3.1e-131/hypothetical protein PEX2_011820 [Penicillium expansum] >KGO40695.1 hypothetical protein PEXP_071940 [Penicillium expansum] >KGO63393.1 hypothetical protein PEX2_011820 [Penicillium expansum] >KGO70790.1 hypothetical protein PEX1_027200 [Penicillium expansum]	XM_016738459.1/0/Penicillium expansum hypothetical protein (PEX2_011820), partial mRNA	NA	NA	NA	NA
XM_016738460.1_dup1	XP_016603814.1/9.6e-93/hypothetical protein PEX2_011830 [Penicillium expansum] >KGO40696.1 hypothetical protein PEXP_071950 [Penicillium expansum] >KGO63394.1 hypothetical protein PEX2_011830 [Penicillium expansum] >KGO70791.1 hypothetical protein PEX1_027210 [Penicillium expansum]	XM_016738460.1/0/Penicillium expansum hypothetical protein (PEX2_011830), partial mRNA	NA	NA	NA	NA
XM_016738461.1_dup1	XP_016603815.1/5.9e-148/hypothetical protein PEX2_011840 [Penicillium expansum] >KGO40697.1 hypothetical protein PEXP_071960 [Penicillium expansum] >KGO63395.1 hypothetical protein PEX2_011840 [Penicillium expansum] >KGO70792.1 hypothetical protein PEX1_027220 [Penicillium expansum]	XM_016738461.1/0/Penicillium expansum hypothetical protein (PEX2_011840), partial mRNA	NA	NA	NA	cellular_component:GO:0016021//integral component of membrane;
XM_016738462.1_dup1	XP_016603816.1/1.2e-240/hypothetical protein PEX2_011850 [Penicillium expansum] >KGO40698.1 hypothetical protein PEXP_071970 [Penicillium expansum] >KGO63396.1 hypothetical protein PEX2_011850 [Penicillium expansum] >KGO70793.1 hypothetical protein PEX1_027230 [Penicillium expansum]	XM_016738462.1/0/Penicillium expansum hypothetical protein (PEX2_011850), partial mRNA	NA	NA	NA	NA
XM_016738463.1_dup1	XP_016603817.1/0.0e+00/hypothetical protein PEX2_011860 [Penicillium expansum] >KGO63397.1 hypothetical protein PEX2_011860 [Penicillium expansum] >KGO70794.1 hypothetical protein PEX1_027240 [Penicillium expansum]	XM_016738463.1/0/Penicillium expansum hypothetical protein (PEX2_011860), partial mRNA	NA	aalt:CC77DRAFT_1008250/1.5e-28/sugar transporter; K08141 MFS transporter, SP family, general alpha glucoside:H+ symporter	NA	NA
XM_016738464.1_dup1	XP_016603818.1/0.0e+00/ABC transporter, integral membrane type 1 [Penicillium expansum] >KGO40700.1 ABC transporter, integral membrane type 1 [Penicillium expansum] >KGO63398.1 ABC transporter, integral membrane type 1 [Penicillium expansum]	XM_016738464.1/0/Penicillium expansum ABC transporter, integral membrane type 1 (PEX2_011870), partial mRNA	sp|Q6Q876|SIRA_LEPMC/3.9e-308/Multidrug resistance protein sirA OS=Leptosphaeria maculans GN=sirA PE=2 SV=1	pcs:Pc12g11510/0.0e+00/Pc12g11510; K05658 ATP-binding cassette, subfamily B (MDR/TAP), member 1 [EC:7.6.2.2]	SPCC663.03/5.8e-299/[Q] KOG0055 Multidrug/pheromone exporter, ABC superfamily	cellular_component:GO:0016021//integral component of membrane;molecular_function:GO:0005524//ATP binding;GO:0042626//ATPase activity, coupled to transmembrane movement of substances;
XM_016738465.1_dup1	XP_016603819.1/0.0e+00/hypothetical protein PEX2_011880 [Penicillium expansum] >KGO63399.1 hypothetical protein PEX2_011880 [Penicillium expansum] >KGO65908.1 hypothetical protein PEX1_036860 [Penicillium expansum]	XM_016738465.1/0/Penicillium expansum hypothetical protein (PEX2_011880), partial mRNA	sp|Q8TGE1|AWA1_YEASK/9.3e-19/Cell wall protein AWA1 OS=Saccharomyces cerevisiae (strain Kyokai no. 7 / NBRC 101557) GN=AWA1 PE=1 SV=1	sce:YNL283C/1.4e-11/WSC2, STA3; Wsc2p; K11244 cell wall integrity and stress response component	CE25697/9.1e-14/[PT] KOG3599 Ca2+-modulated nonselective cation channel polycystin	NA
XM_016738466.1_dup1	XP_016603820.1/2.0e-173/DNA glycosylase [Penicillium expansum] >KGO44679.1 DNA glycosylase [Penicillium expansum] >KGO63400.1 DNA glycosylase [Penicillium expansum] >KGO65909.1 DNA glycosylase [Penicillium expansum]	XM_016738466.1/0/Penicillium expansum DNA glycosylase (PEX2_011890), partial mRNA	sp|C8VC05|NTH_EMENI/2.1e-07/Endonuclease III homolog OS=Emericella nidulans (strain FGSC A4 / ATCC 38163 / CBS 112.46 / NRRL 194 / M139) GN=nth1 PE=3 SV=2	pdp:PDIP_17790/7.8e-132/Base excision DNA repair protein; K10773 endonuclease III [EC:4.2.99.18]	NA	biological_process:GO:0006284//base-excision repair;molecular_function:GO:0003824//catalytic activity;
XM_016738467.1_dup1	XP_016603821.1/4.5e-209/hypothetical protein PEX2_011900 [Penicillium expansum] >KGO44678.1 hypothetical protein PEXP_019880 [Penicillium expansum] >KGO50472.1 hypothetical protein PEX1_040960 [Penicillium expansum] >KGO63401.1 hypothetical protein PEX2_011900 [Penicillium expansum]	XM_016738467.1/0/Penicillium expansum hypothetical protein (PEX2_011900), partial mRNA	sp|D7PI19|GSFE_PENAE/3.9e-32/Short chain dehydrogenase gsfE OS=Penicillium aethiopicum GN=gsfE PE=1 SV=1	vda:VDAG_07323/6.3e-80/hypothetical protein; K22419 Delta4-3-oxosteroid 5beta-reductase [EC:1.3.1.3]	NA	NA
XM_016738468.1_dup1	XP_016603822.1/9.1e-174/Ketopantoate reductase ApbA/PanE, C-terminal [Penicillium expansum] >KGO50471.1 Ketopantoate reductase ApbA/PanE, C-terminal [Penicillium expansum] >KGO63402.1 Ketopantoate reductase ApbA/PanE, C-terminal [Penicillium expansum]	XM_016738468.1/0/Penicillium expansum Ketopantoate reductase ApbA/PanE, C-terminal (PEX2_011910), partial mRNA	sp|Q07589|YD144_YEAST/1.1e-35/Uncharacterized protein YDL144C OS=Saccharomyces cerevisiae (strain ATCC 204508 / S288c) GN=YDL144C PE=1 SV=2	cfj:CFIO01_02521/3.8e-57/amino acid permease; K16261 yeast amino acid transporter	NA	biological_process:GO:0015940//pantothenate biosynthetic process;cellular_component:GO:0005737//cytoplasm;molecular_function:GO:0050661//NADP binding;GO:0008677//2-dehydropantoate 2-reductase activity;
XM_016738341.1_dup1	XP_016603695.1/7.6e-212/Protein of unknown function DUF2278 [Penicillium expansum] >KGO42018.1 Protein of unknown function DUF2278 [Penicillium expansum] >KGO45400.1 Protein of unknown function DUF2278 [Penicillium expansum] >KGO63263.1 Protein of unknown function DUF2278 [Penicillium expansum]	XM_016738341.1/0/Penicillium expansum Protein of unknown function DUF2278 (PEX2_010640), partial mRNA	NA	NA	NA	NA
XM_016738342.1_dup1	XP_016603696.1/6.8e-48/hypothetical protein PEX2_010650 [Penicillium expansum] >KGO42019.1 hypothetical protein PEXP_054270 [Penicillium expansum] >KGO45401.1 hypothetical protein PEX1_021930 [Penicillium expansum] >KGO63264.1 hypothetical protein PEX2_010650 [Penicillium expansum]	XM_016738342.1/7.68227e-144/Penicillium expansum hypothetical protein (PEX2_010650), partial mRNA	sp|Q7S6U4|CVNH_NEUCR/1.8e-13/Cyanovirin-N homolog OS=Neurospora crassa (strain ATCC 24698 / 74-OR23-1A / CBS 708.71 / DSM 1257 / FGSC 987) GN=NCU05495 PE=1 SV=2	NA	NA	NA
XM_016738343.1_dup1	XP_016603697.1/2.2e-110/hypothetical protein PEX2_010660 [Penicillium expansum] >KGO63265.1 hypothetical protein PEX2_010660 [Penicillium expansum]	XM_016738343.1/0/Penicillium expansum hypothetical protein (PEX2_010660), partial mRNA	NA	NA	NA	cellular_component:GO:0016021//integral component of membrane;
XM_016738344.1_dup1	XP_016603698.1/0.0e+00/Peptidase S8/S53, subtilisin/kexin/sedolisin [Penicillium expansum] >KGO42021.1 Peptidase S8/S53, subtilisin/kexin/sedolisin [Penicillium expansum] >KGO45403.1 Peptidase S8/S53, subtilisin/kexin/sedolisin [Penicillium expansum] >KGO63266.1 Peptidase S8/S53, subtilisin/kexin/sedolisin [Penicillium expansum]	XM_016738344.1/0/Penicillium expansum Peptidase S8/S53, subtilisin/kexin/sedolisin (PEX2_010670), partial mRNA	NA	yli:YALI0F24453g/1.1e-06/YALI0F24453p; K14644 subtilase-type proteinase RRT12 [EC:3.4.21.-]	At4g10510/2.1e-08/[OR] LSE0115 A Subtilisin-like proteinase	molecular_function:GO:0004252//serine-type endopeptidase activity;
XM_016738345.1_dup1	XP_016603699.1/1.1e-199/hypothetical protein PEX2_010680 [Penicillium expansum] >KGO42022.1 hypothetical protein PEXP_054300 [Penicillium expansum] >KGO63267.1 hypothetical protein PEX2_010680 [Penicillium expansum] >KGO71464.1 hypothetical protein PEX1_081150 [Penicillium expansum]	XM_016738345.1/0/Penicillium expansum hypothetical protein (PEX2_010680), partial mRNA	NA	NA	NA	NA
XM_016738346.1_dup1	XP_016603700.1/1.1e-134/hypothetical protein PEX2_010690 [Penicillium expansum] >KGO42023.1 hypothetical protein PEXP_054310 [Penicillium expansum] >KGO63268.1 hypothetical protein PEX2_010690 [Penicillium expansum] >KGO71465.1 hypothetical protein PEX1_081160 [Penicillium expansum]	XM_016738346.1/0/Penicillium expansum hypothetical protein (PEX2_010690), partial mRNA	NA	NA	NA	NA
XM_016738347.1_dup1	XP_016603701.1/2.3e-166/hypothetical protein PEX2_010700 [Penicillium expansum] >KGO42024.1 hypothetical protein PEXP_054320 [Penicillium expansum] >KGO63269.1 hypothetical protein PEX2_010700 [Penicillium expansum] >KGO71466.1 hypothetical protein PEX1_081170 [Penicillium expansum]	XM_016738347.1/0/Penicillium expansum hypothetical protein (PEX2_010700), partial mRNA	NA	NA	NA	molecular_function:GO:0005524//ATP binding;GO:0004672//protein kinase activity;
XM_016738348.1_dup1	XP_016603702.1/5.0e-163/Dienelactone hydrolase [Penicillium expansum] >KGO42025.1 Dienelactone hydrolase [Penicillium expansum] >KGO63270.1 Dienelactone hydrolase [Penicillium expansum] >KGO71467.1 Dienelactone hydrolase [Penicillium expansum]	XM_016738348.1/0/Penicillium expansum Dienelactone hydrolase (PEX2_010710), partial mRNA	sp|B8M9K0|TROPI_TALSN/5.1e-19/Hydrolase tropI OS=Talaromyces stipitatus (strain ATCC 10500 / CBS 375.48 / QM 6759 / NRRL 1006) GN=tropI PE=3 SV=1	npa:UCRNP2_5557/2.0e-20/putative vacuolar protein sorting-associated protein; K12479 vacuolar protein sorting-associated protein 45	YAL049c/5.0e-14/[R] KOG3043 Predicted hydrolase related to dienelactone hydrolase	molecular_function:GO:0016787//hydrolase activity;
XM_016738349.1_dup1	XP_016603703.1/0.0e+00/hypothetical protein PEX2_010720 [Penicillium expansum] >KGO42026.1 hypothetical protein PEXP_054340 [Penicillium expansum] >KGO63271.1 hypothetical protein PEX2_010720 [Penicillium expansum]	XM_016738349.1/0/Penicillium expansum hypothetical protein (PEX2_010720), partial mRNA	NA	NA	HsM7705759/6.0e-07/[A] KOG2651 rRNA adenine N-6-methyltransferase	NA
XM_016738350.1_dup1	XP_016603704.1/3.9e-180/hypothetical protein PEX2_010730 [Penicillium expansum] >KGO63272.1 hypothetical protein PEX2_010730 [Penicillium expansum]	XM_016738350.1/0/Penicillium expansum hypothetical protein (PEX2_010730), partial mRNA	NA	NA	NA	NA
XM_016738351.1_dup1	XP_016603705.1/6.1e-275/Protein of unknown function DUF3468 [Penicillium expansum] >KGO42028.1 Protein of unknown function DUF3468 [Penicillium expansum] >KGO63273.1 Protein of unknown function DUF3468 [Penicillium expansum]	XM_016738351.1/0/Penicillium expansum Protein of unknown function DUF3468 (PEX2_010740), partial mRNA	NA	NA	NA	NA
XM_016738352.1_dup1	XP_016603706.1/0.0e+00/Major facilitator superfamily domain, general substrate transporter [Penicillium expansum] >KGO42029.1 Major facilitator superfamily domain, general substrate transporter [Penicillium expansum] >KGO63274.1 Major facilitator superfamily domain, general substrate transporter [Penicillium expansum]	XM_016738352.1/0/Penicillium expansum Major facilitator superfamily domain, general substrate transporter (PEX2_010750), partial mRNA	sp|Q0CJ61|ATB_ASPTN/1.0e-58/Efflux pump atB OS=Aspergillus terreus (strain NIH 2624 / FGSC A1156) GN=atB PE=3 SV=1	aalt:CC77DRAFT_333965/1.8e-63/MFS general substrate transporter; K08157 MFS transporter, DHA1 family, multidrug resistance protein	YLL028w/6.5e-56/[R] KOG0255 Synaptic vesicle transporter SVOP and related transporters (major facilitator superfamily)	biological_process:GO:0055085//transmembrane transport;cellular_component:GO:0016021//integral component of membrane;
XM_016738353.1_dup1	XP_016603707.1/9.5e-293/Major facilitator superfamily domain, general substrate transporter [Penicillium expansum] >KGO42030.1 Major facilitator superfamily domain, general substrate transporter [Penicillium expansum] >KGO63275.1 Major facilitator superfamily domain, general substrate transporter [Penicillium expansum]	XM_016738353.1/0/Penicillium expansum Major facilitator superfamily domain, general substrate transporter (PEX2_010760), partial mRNA	sp|O74923|YJ7D_SCHPO/7.3e-80/Uncharacterized transporter C757.13 OS=Schizosaccharomyces pombe (strain 972 / ATCC 24843) GN=SPCC757.13 PE=3 SV=1	psco:LY89DRAFT_739546/2.3e-83/MFS allantoate transporter-like protein; K08192 MFS transporter, ACS family, allantoate permease	SPCC757.13/1.7e-79/[G] KOG2533 Permease of the major facilitator superfamily	biological_process:GO:0055085//transmembrane transport;cellular_component:GO:0016021//integral component of membrane;
XM_016738354.1_dup1	XP_016603708.1/0.0e+00/Carboxylesterase, type B [Penicillium expansum] >KGO42031.1 Carboxylesterase, type B [Penicillium expansum] >KGO63276.1 Carboxylesterase, type B [Penicillium expansum]	XM_016738354.1/0/Penicillium expansum Carboxylesterase, type B (PEX2_010770), partial mRNA	sp|P17573|LIP1_GEOCN/9.3e-49/Lipase 1 OS=Geotrichum candidum GN=LIP1 PE=1 SV=2	afm:AFUA_8G04210/1.5e-40/triacylglycerol lipase; K01050 cholinesterase [EC:3.1.1.8]	Hs20554181/6.5e-42/[R] KOG1516 Carboxylesterase and related proteins	molecular_function:GO:0016787//hydrolase activity;
XM_016738355.1_dup1	XP_016603709.1/0.0e+00/Carboxylesterase, type B [Penicillium expansum] >KGO63277.1 Carboxylesterase, type B [Penicillium expansum]	XM_016738355.1/0/Penicillium expansum Carboxylesterase, type B (PEX2_010780), partial mRNA	sp|A1CFK9|PATB_ASPCL/1.7e-40/Carboxylesterase patB OS=Aspergillus clavatus (strain ATCC 1007 / CBS 513.65 / DSM 816 / NCTC 3887 / NRRL 1) GN=patB PE=1 SV=1	cput:CONPUDRAFT_145475/1.1e-76/alpha beta-hydrolase; K02332 DNA polymerase gamma 1 [EC:2.7.7.7]	Hs4557351/1.8e-32/[T] KOG4389 Acetylcholinesterase/Butyrylcholinesterase	molecular_function:GO:0016787//hydrolase activity;
XM_016738356.1_dup1	XP_016603710.1/0.0e+00/ATPase, AAA-type, core [Penicillium expansum] >KGO42033.1 ATPase, AAA-type, core [Penicillium expansum] >KGO63278.1 ATPase, AAA-type, core [Penicillium expansum]	XM_016738356.1/0/Penicillium expansum ATPase, AAA-type, core (PEX2_010790), partial mRNA	sp|Q8SQK0|PRS8_ENCCU/7.5e-09/26S proteasome regulatory subunit 8 homolog OS=Encephalitozoon cuniculi (strain GB-M1) GN=RPT6 PE=1 SV=2	lel:LELG_03106/6.7e-07/protein AFG2; K14575 AAA family ATPase	At4g04180/1.2e-09/[O] KOG0730 AAA+-type ATPase	molecular_function:GO:0005524//ATP binding;
XM_016738357.1_dup1	XP_016603711.1/0.0e+00/hypothetical protein PEX2_010800 [Penicillium expansum] >KGO63279.1 hypothetical protein PEX2_010800 [Penicillium expansum]	XM_016738357.1/0/Penicillium expansum hypothetical protein (PEX2_010800), partial mRNA	NA	NA	NA	NA
XM_016738358.1_dup1	XP_016603712.1/6.2e-101/hypothetical protein PEX2_010810 [Penicillium expansum] >KGO42035.1 hypothetical protein PEXP_054430 [Penicillium expansum] >KGO63280.1 hypothetical protein PEX2_010810 [Penicillium expansum]	XM_016738358.1/0/Penicillium expansum hypothetical protein (PEX2_010810), partial mRNA	sp|Q6C8T3|AIM9_YARLI/1.9e-14/Altered inheritance of mitochondria protein 9, mitochondrial OS=Yarrowia lipolytica (strain CLIB 122 / E 150) GN=AIM9 PE=3 SV=1	ure:UREG_06623/4.8e-31/similar to lysyl-tRNA synthetase; K04567 lysyl-tRNA synthetase, class II [EC:6.1.1.6]	NA	NA
XM_016738359.1_dup1	KGO42036.1/1.5e-122/hypothetical protein PEXP_054440 [Penicillium expansum]	XM_016738359.1/0/Penicillium expansum hypothetical protein (PEX2_010820), partial mRNA	NA	cthr:CTHT_0017060/1.2e-06/hypothetical protein; K21631 Gti1/Pac2 family transcription factor	NA	NA
XM_016738360.1_dup1	XP_016603714.1/1.5e-75/hypothetical protein PEX2_010830 [Penicillium expansum] >KGO42037.1 hypothetical protein PEXP_054450 [Penicillium expansum] >KGO63282.1 hypothetical protein PEX2_010830 [Penicillium expansum]	XM_016738360.1/0/Penicillium expansum hypothetical protein (PEX2_010830), partial mRNA	sp|Q4PD88|ERT1_USTMA/3.2e-06/Transcription activator of gluconeogenesis ERT1 OS=Ustilago maydis (strain 521 / FGSC 9021) GN=ERT1 PE=3 SV=2	NA	NA	cellular_component:GO:0005634//nucleus;molecular_function:GO:0000981//RNA polymerase II transcription factor activity, sequence-specific DNA binding;GO:0008270//zinc ion binding;
XM_016738361.1_dup1	XP_016603715.1/0.0e+00/Helicase, C-terminal [Penicillium expansum] >KGO42038.1 Helicase, C-terminal [Penicillium expansum] >KGO63283.1 Helicase, C-terminal [Penicillium expansum] >KGO67419.1 Helicase, C-terminal [Penicillium expansum]	XM_016738361.1/0/Penicillium expansum Helicase, C-terminal (PEX2_010840), partial mRNA	sp|A2QRY2|DBP10_ASPNC/0.0e+00/ATP-dependent RNA helicase dbp10 OS=Aspergillus niger (strain CBS 513.88 / FGSC A1513) GN=dbp10 PE=3 SV=1	pcs:Pc21g21690/0.0e+00/Pc21g21690; K14808 ATP-dependent RNA helicase DDX54/DBP10 [EC:3.6.4.13]	SPAC31A2.07c/5.0e-220/[A] KOG0337 ATP-dependent RNA helicase	cellular_component:GO:0005634//nucleus;molecular_function:GO:0003723//RNA binding;GO:0004004//ATP-dependent RNA helicase activity;GO:0005524//ATP binding;
XM_016738362.1_dup1	XP_016603716.1/6.4e-158/Nucleic acid-binding, OB-fold [Penicillium expansum] >KGO42039.1 Nucleic acid-binding, OB-fold [Penicillium expansum] >KGO63284.1 Nucleic acid-binding, OB-fold [Penicillium expansum] >KGO67420.1 Nucleic acid-binding, OB-fold [Penicillium expansum]	XM_016738362.1/0/Penicillium expansum Nucleic acid-binding, OB-fold (PEX2_010850), partial mRNA	sp|Q92373|RFA2_SCHPO/1.7e-35/Replication factor A protein 2 OS=Schizosaccharomyces pombe (strain 972 / ATCC 24843) GN=ssb2 PE=1 SV=1	pcs:Pc21g21700/4.2e-148/Pc21g21700; K10739 replication factor A2	SPCC1753.01c/8.2e-33/[L] KOG3108 Single-stranded DNA-binding replication protein A (RPA), medium (30 kD) subunit	biological_process:GO:0006281//DNA repair;GO:0006260//DNA replication;GO:0006310//DNA recombination;cellular_component:GO:0005634//nucleus;molecular_function:GO:0003677//DNA binding;
XM_016738363.1_dup1	XP_014535783.1/0.0e+00/hypothetical protein PDIP_39510 [Penicillium digitatum Pd1] >EKV15704.1 hypothetical protein PDIP_39510 [Penicillium digitatum Pd1] >EKV17607.1 hypothetical protein PDIG_13860 [Penicillium digitatum PHI26]	XM_016738363.1/0/Penicillium expansum Multi antimicrobial extrusion protein (PEX2_010860), partial mRNA	sp|Q05497|YD338_YEAST/2.2e-105/Uncharacterized transporter YDR338C OS=Saccharomyces cerevisiae (strain ATCC 204508 / S288c) GN=YDR338C PE=1 SV=1	afm:AFUA_6G11140/4.1e-242/MATE efflux family protein subfamily; K03327 multidrug resistance protein, MATE family	YDR338c/5.0e-105/[R] KOG1347 Uncharacterized membrane protein, predicted efflux pump	cellular_component:GO:0016021//integral component of membrane;molecular_function:GO:0015238//drug transmembrane transporter activity;GO:0015297//antiporter activity;
XM_016738364.1_dup1	XP_016603718.1/8.3e-92/protein of unknown function DUF202 [Penicillium expansum] >KGO42041.1 protein of unknown function DUF202 [Penicillium expansum] >KGO63286.1 protein of unknown function DUF202 [Penicillium expansum] >KGO67422.1 protein of unknown function DUF202 [Penicillium expansum]	XM_016738364.1/0/Penicillium expansum protein of unknown function DUF202 (PEX2_010870), partial mRNA	NA	NA	NA	cellular_component:GO:0016021//integral component of membrane;
XM_016738365.1_dup1	XP_016603719.1/1.3e-155/Isopentenyl-diphosphate delta-isomerase, type 1 [Penicillium expansum] >KGO63287.1 Isopentenyl-diphosphate delta-isomerase, type 1 [Penicillium expansum]	XM_016738365.1/0/Penicillium expansum Isopentenyl-diphosphate delta-isomerase, type 1 (PEX2_010880), partial mRNA	sp|Q10132|IDI1_SCHPO/1.4e-77/Isopentenyl-diphosphate Delta-isomerase OS=Schizosaccharomyces pombe (strain 972 / ATCC 24843) GN=idi1 PE=2 SV=2	pdp:PDIP_39530/3.6e-152/Isopentenyl diphosphate isomerase; K01823 isopentenyl-diphosphate Delta-isomerase [EC:5.3.3.2]	SPBC106.15/3.1e-77/[Q] KOG0142 Isopentenyl pyrophosphate:dimethylallyl pyrophosphate isomerase	biological_process:GO:0008299//isoprenoid biosynthetic process;molecular_function:GO:0016787//hydrolase activity;GO:0004452//isopentenyl-diphosphate delta-isomerase activity;
XM_016738366.1_dup1	OQD76561.1/2.7e-207/hypothetical protein PENDEC_c004G06284 [Penicillium decumbens]	XM_016738366.1/0/Penicillium expansum Taurine catabolism dioxygenase TauD/TfdA (PEX2_010890), partial mRNA	sp|Q12358|JLP1_YEAST/7.9e-42/Alpha-ketoglutarate-dependent sulfonate dioxygenase OS=Saccharomyces cerevisiae (strain ATCC 204508 / S288c) GN=JLP1 PE=1 SV=1	psq:PUNSTDRAFT_101999/4.2e-69/alpha-ketoglutarate-dependent sulfonate dioxygenase; K19245 sulfonate dioxygenase [EC:1.14.11.-]	NA	molecular_function:GO:0051213//dioxygenase activity;
XM_016738367.1_dup1	XP_016603721.1/1.5e-282/Dimethylaniline monooxygenase, N-oxide-forming [Penicillium expansum] >KGO42044.1 Dimethylaniline monooxygenase, N-oxide-forming [Penicillium expansum] >KGO63289.1 Dimethylaniline monooxygenase, N-oxide-forming [Penicillium expansum] >KGO67425.1 Dimethylaniline monooxygenase, N-oxide-forming [Penicillium expansum]	XM_016738367.1/0/Penicillium expansum Dimethylaniline monooxygenase, N-oxide-forming (PEX2_010900), partial mRNA	sp|B8NM73|USTF2_ASPFN/1.2e-132/Flavin-containing monooxygenase ustF2 OS=Aspergillus flavus (strain ATCC 200026 / FGSC A1120 / NRRL 3357 / JCM 12722 / SRRC 167) GN=ustF2 PE=1 SV=1	ssck:SPSK_09027/8.9e-16/dimethylaniline monooxygenase (N-oxide forming); K00485 dimethylaniline monooxygenase (N-oxide forming) [EC:1.14.13.8]	SPBP16F5.08c/2.9e-49/[Q] KOG1399 Flavin-containing monooxygenase	molecular_function:GO:0050661//NADP binding;GO:0004499//N,N-dimethylaniline monooxygenase activity;GO:0050660//flavin adenine dinucleotide binding;
XM_016738368.1_dup1	XP_016603722.1/9.4e-290/Major facilitator superfamily domain, general substrate transporter [Penicillium expansum] >KGO42045.1 Major facilitator superfamily domain, general substrate transporter [Penicillium expansum] >KGO63290.1 Major facilitator superfamily domain, general substrate transporter [Penicillium expansum]	XM_016738368.1/0/Penicillium expansum Major facilitator superfamily domain, general substrate transporter (PEX2_010910), partial mRNA	sp|O43000|LIZ1_SCHPO/6.3e-81/Pantothenate transporter liz1 OS=Schizosaccharomyces pombe (strain 972 / ATCC 24843) GN=liz1 PE=2 SV=2	ncr:NCU07820/1.9e-183/pantothenate transporter; K03448 MFS transporter, ACS family, pantothenate transporter	SPBC2G2.01c/1.4e-80/[G] KOG2533 Permease of the major facilitator superfamily	biological_process:GO:0055085//transmembrane transport;cellular_component:GO:0016021//integral component of membrane;
XM_016738369.1_dup1	XP_016603723.1/4.0e-188/Zinc finger, C2H2 [Penicillium expansum] >KGO42046.1 Zinc finger, C2H2 [Penicillium expansum] >KGO63291.1 Zinc finger, C2H2 [Penicillium expansum] >KGO67427.1 Zinc finger, C2H2 [Penicillium expansum]	XM_016738369.1/0/Penicillium expansum Zinc finger, C2H2 (PEX2_010920), partial mRNA	sp|Q03081|MET31_YEAST/2.3e-07/Transcriptional regulator MET31 OS=Saccharomyces cerevisiae (strain ATCC 204508 / S288c) GN=MET31 PE=1 SV=1	vpo:Kpol_1003p50/1.9e-06/hypothetical protein ; K21543 transcription factor CRZ1	Hs14760769/9.9e-06/[R] KOG1721 FOG: Zn-finger	molecular_function:GO:0003676//nucleic acid binding;
XM_016738370.1_dup1	XP_016603724.1/0.0e+00/hypothetical protein PEX2_010930 [Penicillium expansum] >KGO63292.1 hypothetical protein PEX2_010930 [Penicillium expansum]	XM_016738370.1/0/Penicillium expansum hypothetical protein (PEX2_010930), partial mRNA	NA	mbe:MBM_00689/3.0e-22/cation-transporting ATPase 4; K14950 manganese-transporting P-type ATPase [EC:3.6.3.-]	NA	cellular_component:GO:0016021//integral component of membrane;
XM_016738371.1_dup1	XP_016603725.1/0.0e+00/HEAT, type 2 [Penicillium expansum] >KGO63293.1 HEAT, type 2 [Penicillium expansum]	XM_016738371.1/0/Penicillium expansum HEAT, type 2 (PEX2_010940), partial mRNA	sp|P22219|VPS15_YEAST/1.2e-146/Serine/threonine-protein kinase VPS15 OS=Saccharomyces cerevisiae (strain ATCC 204508 / S288c) GN=VPS15 PE=1 SV=4	pcs:Pc21g21790/0.0e+00/Pc21g21790; K08333 phosphoinositide-3-kinase, regulatory subunit 4 [EC:2.7.11.1]	YBR097w/1.8e-145/[T] KOG1240 Protein kinase containing WD40 repeats	molecular_function:GO:0005524//ATP binding;GO:0004672//protein kinase activity;
XM_016738372.1_dup1	XP_016603726.1/0.0e+00/hypothetical protein PEX2_010950 [Penicillium expansum] >KGO37592.1 hypothetical protein PEXP_081990 [Penicillium expansum] >KGO53729.1 hypothetical protein PEX1_076080 [Penicillium expansum] >KGO63294.1 hypothetical protein PEX2_010950 [Penicillium expansum]	XM_016738372.1/0/Penicillium expansum hypothetical protein (PEX2_010950), partial mRNA	sp|Q9Y7Q7|DENN_SCHPO/5.8e-11/DENN domain-containing protein C297.05 OS=Schizosaccharomyces pombe (strain 972 / ATCC 24843) GN=SPCC297.05 PE=1 SV=1	glz:GLAREA_08041/3.1e-14/(Trans)glycosidase; K01183 chitinase [EC:3.2.1.14]	7290957/3.6e-08/[T] KOG2127 Calmodulin-binding protein CRAG, contains DENN domain	NA
XM_016738373.1_dup1	XP_016603727.1/6.5e-175/Short-chain dehydrogenase/reductase SDR [Penicillium expansum] >KGO37593.1 Short-chain dehydrogenase/reductase SDR [Penicillium expansum] >KGO53728.1 Short-chain dehydrogenase/reductase SDR [Penicillium expansum] >KGO63295.1 Short-chain dehydrogenase/reductase SDR [Penicillium expansum]	XM_016738373.1/0/Penicillium expansum Short-chain dehydrogenase/reductase SDR (PEX2_010960), partial mRNA	sp|A3LZU7|RM1DH_PICST/1.2e-27/L-rhamnose-1-dehydrogenase OS=Scheffersomyces stipitis (strain ATCC 58785 / CBS 6054 / NBRC 10063 / NRRL Y-11545) GN=DHG2 PE=1 SV=2	ppa:PAS_chr4_0338/3.8e-28/Peroxisomal 2,4-dienoyl-CoA reductase, auxiliary enzyme of fatty acid beta-oxidation; K18337 L-rhamnose 1-dehydrogenase [EC:1.1.1.378 1.1.1.377 1.1.1.173]	At3g51680/9.7e-30/[R] KOG0725 Reductases with broad range of substrate specificities	molecular_function:GO:0016491//oxidoreductase activity;
XM_016738374.1_dup1	XP_016603728.1/0.0e+00/hypothetical protein PEX2_010970 [Penicillium expansum] >KGO37594.1 hypothetical protein PEXP_082010 [Penicillium expansum] >KGO53727.1 hypothetical protein PEX1_076060 [Penicillium expansum] >KGO63296.1 hypothetical protein PEX2_010970 [Penicillium expansum]	XM_016738374.1/0/Penicillium expansum hypothetical protein (PEX2_010970), partial mRNA	sp|Q09830|YAD4_SCHPO/6.5e-59/TBC domain-containing protein C4G8.04 OS=Schizosaccharomyces pombe (strain 972 / ATCC 24843) GN=SPAC4G8.04 PE=1 SV=1	pcs:Pc21g21820/0.0e+00/Pc21g21820; K20176 small G protein signaling modulator 3	SPAC4G8.04/1.5e-58/[U] KOG2058 Ypt/Rab GTPase activating protein	NA
XM_016738375.1_dup1	XP_016603729.1/1.1e-94/hypothetical protein PEX2_010980 [Penicillium expansum] >KGO37595.1 hypothetical protein PEXP_082020 [Penicillium expansum] >KGO53726.1 hypothetical protein PEX1_076050 [Penicillium expansum] >KGO63297.1 hypothetical protein PEX2_010980 [Penicillium expansum]	XM_016738375.1/0/Penicillium expansum hypothetical protein (PEX2_010980), partial mRNA	NA	NA	NA	NA
XM_016738376.1_dup1	XP_016603730.1/9.1e-64/hypothetical protein PEX2_010990 [Penicillium expansum] >KGO37596.1 hypothetical protein PEXP_082030 [Penicillium expansum] >KGO53725.1 hypothetical protein PEX1_076040 [Penicillium expansum] >KGO63298.1 hypothetical protein PEX2_010990 [Penicillium expansum]	XM_016738376.1/0/Penicillium expansum hypothetical protein (PEX2_010990), partial mRNA	NA	NA	NA	NA
XM_016738377.1_dup1	XP_016603731.1/8.3e-286/Transcription factor, fungi [Penicillium expansum] >KGO37597.1 Transcription factor, fungi [Penicillium expansum] >KGO53724.1 Transcription factor, fungi [Penicillium expansum] >KGO63299.1 Transcription factor, fungi [Penicillium expansum]	XM_016738377.1/0/Penicillium expansum Transcription factor, fungi (PEX2_011000), partial mRNA	NA	pno:SNOG_12170/1.7e-27/hypothetical protein; K00767 nicotinate-nucleotide pyrophosphorylase (carboxylating) [EC:2.4.2.19]	NA	biological_process:GO:0006351//transcription, DNA-templated;cellular_component:GO:0005634//nucleus;molecular_function:GO:0000981//RNA polymerase II transcription factor activity, sequence-specific DNA binding;GO:0003677//DNA binding;GO:0008270//zinc ion binding;
XM_016738378.1_dup1	XP_016603732.1/1.4e-29/Oligosaccaryltransferase [Penicillium expansum] >KGO37598.1 Oligosaccaryltransferase [Penicillium expansum] >KGO53723.1 Oligosaccaryltransferase [Penicillium expansum] >KGO63300.1 Oligosaccaryltransferase [Penicillium expansum]	XM_016738378.1/2.65941e-102/Penicillium expansum Oligosaccaryltransferase (PEX2_011010), partial mRNA	NA	ssl:SS1G_13465/1.9e-09/predicted protein; K00730 oligosaccharyl transferase complex subunit OST4	NA	cellular_component:GO:0016021//integral component of membrane;molecular_function:GO:0016740//transferase activity;
XM_016738379.1_dup1	XP_016603733.1/0.0e+00/hypothetical protein PEX2_011020 [Penicillium expansum] >KGO63301.1 hypothetical protein PEX2_011020 [Penicillium expansum]	XM_016738379.1/0/Penicillium expansum hypothetical protein (PEX2_011020), partial mRNA	sp|Q92223|CHIA1_EMEND/5.4e-08/Endochitinase A OS=Emericella nidulans GN=chiA PE=2 SV=3	slb:AWJ20_1010/1.4e-08/RIA1; GTPase RIA1; K14536 ribosome assembly protein 1 [EC:3.6.5.-]	At5g56330/2.7e-07/[R] KOG0382 Carbonic anhydrase	NA
XM_016738380.1_dup1	XP_016603734.1/2.1e-66/Ribosomal protein L26/L24P, eukaryotic/archaeal [Penicillium expansum] >KGO37600.1 Ribosomal protein L26/L24P, eukaryotic/archaeal [Penicillium expansum] >KGO53721.1 Ribosomal protein L26/L24P, eukaryotic/archaeal [Penicillium expansum] >KGO63302.1 Ribosomal protein L26/L24P, eukaryotic/archaeal [Penicillium expansum]	XM_016738380.1/0/Penicillium expansum Ribosomal protein L26/L24P, eukaryotic/archaeal (PEX2_011030), partial mRNA	sp|P53221|RL26B_YEAST/8.7e-41/60S ribosomal protein L26-B OS=Saccharomyces cerevisiae (strain ATCC 204508 / S288c) GN=RPL26B PE=1 SV=2	pdp:PDIP_39720/2.6e-66/Ribosomal protein L26; K02898 large subunit ribosomal protein L26e	YGR034w/2.0e-40/[J] KOG3401 60S ribosomal protein L26	biological_process:GO:0006412//translation;cellular_component:GO:0015934//large ribosomal subunit;molecular_function:GO:0003735//structural constituent of ribosome;
XM_016738381.1_dup1	XP_016603735.1/0.0e+00/Synaptobrevin [Penicillium expansum] >KGO63303.1 Synaptobrevin [Penicillium expansum]	XM_016738381.1/0/Penicillium expansum Synaptobrevin (PEX2_011040), partial mRNA	sp|Q92356|SYB1_SCHPO/2.3e-13/Synaptobrevin homolog 1 OS=Schizosaccharomyces pombe (strain 972 / ATCC 24843) GN=syb1 PE=3 SV=1	pcs:Pc21g21890/1.2e-131/Pc21g21890; K08515 vesicle-associated membrane protein 7	At2g25340/1.2e-30/[U] KOG0859 Synaptobrevin/VAMP-like protein	biological_process:GO:0016192//vesicle-mediated transport;cellular_component:GO:0016021//integral component of membrane;
XM_016738382.1_dup1	CRL22506.1/0.0e+00/Tetratricopeptide-like helical [Penicillium camemberti]	XM_016738382.1/0/Penicillium expansum Tetratricopeptide-like helical (PEX2_011050), partial mRNA	sp|A8QA64|CLU_MALGO/2.1e-08/Clustered mitochondria protein homolog OS=Malassezia globosa (strain ATCC MYA-4612 / CBS 7966) GN=CLU1 PE=3 SV=1	pdp:PDIP_81190/1.3e-89/hypothetical protein; K01537 Ca2+-transporting ATPase [EC:3.6.3.8]	Hs5031831/7.2e-25/[Z] KOG1840 Kinesin light chain	molecular_function:GO:0003676//nucleic acid binding;
XM_016738383.1_dup1	XP_016603737.1/0.0e+00/hypothetical protein PEX2_011060 [Penicillium expansum] >KGO63305.1 hypothetical protein PEX2_011060 [Penicillium expansum]	XM_016738383.1/0/Penicillium expansum hypothetical protein (PEX2_011060), partial mRNA	NA	NA	NA	NA
XM_016738384.1_dup1	XP_016603738.1/1.8e-191/Mg2+ transporter protein, CorA-like/Zinc transport protein ZntB [Penicillium expansum] >KGO37604.1 Mg2+ transporter protein, CorA-like/Zinc transport protein ZntB [Penicillium expansum] >KGO53717.1 Mg2+ transporter protein, CorA-like/Zinc transport protein ZntB [Penicillium expansum] >KGO63306.1 Mg2+ transporter protein, CorA-like/Zinc transport protein ZntB [Penicillium e…	XM_016738384.1/0/Penicillium expansum Mg2+ transporter protein, CorA-like/Zinc transport protein ZntB (PEX2_011070), partial mRNA	NA	ani:AN7216.2/1.5e-14/hypothetical protein; K01845 glutamate-1-semialdehyde 2,1-aminomutase [EC:5.4.3.8]	NA	cellular_component:GO:0016021//integral component of membrane;molecular_function:GO:0046873//metal ion transmembrane transporter activity;
XM_016738385.1_dup1	XP_016603739.1/4.4e-23/hypothetical protein PEX2_011080 [Penicillium expansum] >KGO37605.1 hypothetical protein PEXP_082120 [Penicillium expansum] >KGO53716.1 hypothetical protein PEX1_075950 [Penicillium expansum] >KGO63307.1 hypothetical protein PEX2_011080 [Penicillium expansum]	XM_016738385.1/4.50061e-79/Penicillium expansum hypothetical protein (PEX2_011080), partial mRNA	NA	NA	NA	NA
XM_016738386.1_dup1	XP_016603740.1/0.0e+00/hypothetical protein PEX2_011090 [Penicillium expansum] >KGO37606.1 hypothetical protein PEXP_082130 [Penicillium expansum] >KGO53715.1 hypothetical protein PEX1_075940 [Penicillium expansum] >KGO63308.1 hypothetical protein PEX2_011090 [Penicillium expansum]	XM_016738386.1/0/Penicillium expansum hypothetical protein (PEX2_011090), partial mRNA	NA	NA	NA	cellular_component:GO:0016021//integral component of membrane;
XM_016738387.1_dup1	OQE02977.1/0.0e+00/hypothetical protein PENVUL_c036G05423 [Penicillium vulpinum]	XM_016738387.1/0/Penicillium expansum Carbamoyl-phosphate synthase, large subunit (PEX2_011100), partial mRNA	sp|O93937|PYR1_EMENI/0.0e+00/Protein pyrABCN OS=Emericella nidulans (strain FGSC A4 / ATCC 38163 / CBS 112.46 / NRRL 194 / M139) GN=pyrABCN PE=3 SV=2	ang:ANI_1_1046074/0.0e+00/An08g07420; aspartate carbamoyltransferase; K11541 carbamoyl-phosphate synthase / aspartate carbamoyltransferase [EC:6.3.5.5 2.1.3.2]	SPAC22G7.06c/0.0e+00/[R] KOG0370 Multifunctional pyrimidine synthesis protein CAD (includes carbamoyl-phophate synthetase, aspartate transcarbamylase, and glutamine amidotransferase)	NA
XM_016738388.1_dup1	XP_016603742.1/2.0e-306/AMP-dependent synthetase/ligase [Penicillium expansum] >KGO37608.1 AMP-dependent synthetase/ligase [Penicillium expansum] >KGO63310.1 AMP-dependent synthetase/ligase [Penicillium expansum] >KGO65510.1 AMP-dependent synthetase/ligase [Penicillium expansum]	XM_016738388.1/0/Penicillium expansum AMP-dependent synthetase/ligase (PEX2_011110), partial mRNA	sp|P38137|FAT2_YEAST/1.8e-33/Peroxisomal-coenzyme A synthetase OS=Saccharomyces cerevisiae (strain ATCC 204508 / S288c) GN=PCS60 PE=1 SV=1	aalt:CC77DRAFT_1066775/7.9e-79/acetyl-CoA synthetase-like protein; K18660 malonyl-CoA/methylmalonyl-CoA synthetase [EC:6.2.1.-]	At3g16170/5.0e-71/[I] KOG1176 Acyl-CoA synthetase	biological_process:GO:0008152//metabolic process;molecular_function:GO:0016874//ligase activity;
XM_016738389.1_dup1	XP_016603743.1/3.2e-117/hypothetical protein PEX2_011120 [Penicillium expansum] >KGO37609.1 hypothetical protein PEXP_082160 [Penicillium expansum] >KGO63311.1 hypothetical protein PEX2_011120 [Penicillium expansum] >KGO65509.1 hypothetical protein PEX1_090820 [Penicillium expansum]	XM_016738389.1/0/Penicillium expansum hypothetical protein (PEX2_011120), partial mRNA	NA	NA	NA	NA
XM_016738390.1_dup1	XP_016603744.1/0.0e+00/Vacuolar protein sorting-associated protein 51 [Penicillium expansum] >KGO37610.1 Vacuolar protein sorting-associated protein 51 [Penicillium expansum] >KGO63312.1 Vacuolar protein sorting-associated protein 51 [Penicillium expansum] >KGO65508.1 Vacuolar protein sorting-associated protein 51 [Penicillium expansum]	XM_016738390.1/0/Penicillium expansum Vacuolar protein sorting-associated protein 51 (PEX2_011130), partial mRNA	sp|Q4WM32|EXO84_ASPFU/5.7e-255/Exocyst complex component exo84 OS=Neosartorya fumigata (strain ATCC MYA-4609 / Af293 / CBS 101355 / FGSC A1100) GN=exo84 PE=3 SV=1	pcs:Pc21g21980/0.0e+00/Pc21g21980; K19986 exocyst complex component 8	YBR102c/4.3e-16/[U] KOG2215 Exocyst complex subunit	biological_process:GO:0006887//exocytosis;cellular_component:GO:0000145//exocyst;
XM_016738391.1_dup1	XP_016603745.1/3.3e-85/Protein import receptor MAS20-like protein [Penicillium expansum] >KGO37611.1 Protein import receptor MAS20-like protein [Penicillium expansum] >KGO63313.1 Protein import receptor MAS20-like protein [Penicillium expansum] >KGO65507.1 Protein import receptor MAS20-like protein [Penicillium expansum]	XM_016738391.1/0/Penicillium expansum Protein import receptor MAS20-like protein (PEX2_011140), partial mRNA	sp|P35848|TOM20_NEUCR/3.8e-30/Mitochondrial import receptor subunit tom20 OS=Neurospora crassa (strain ATCC 24698 / 74-OR23-1A / CBS 708.71 / DSM 1257 / FGSC 987) GN=tom20 PE=3 SV=1	pcs:Pc21g21990/1.7e-80/Pc21g21990; K17770 mitochondrial import receptor subunit TOM20	SPAC6F12.07/1.7e-25/[U] KOG4056 Translocase of outer mitochondrial membrane complex, subunit TOM20	biological_process:GO:0006605//protein targeting;cellular_component:GO:0005742//mitochondrial outer membrane translocase complex;GO:0016021//integral component of membrane;
XM_016738392.1_dup1	XP_016603746.1/1.3e-278/Glycoside hydrolase, superfamily [Penicillium expansum] >KGO37612.1 Glycoside hydrolase, superfamily [Penicillium expansum] >KGO63314.1 Glycoside hydrolase, superfamily [Penicillium expansum] >KGO65506.1 Glycoside hydrolase, superfamily [Penicillium expansum]	XM_016738392.1/0/Penicillium expansum Glycoside hydrolase, superfamily (PEX2_011150), partial mRNA	sp|P0C954|GEL2_ASPFU/5.0e-171/1,3-beta-glucanosyltransferase gel2 OS=Neosartorya fumigata (strain ATCC MYA-4609 / Af293 / CBS 101355 / FGSC A1100) GN=gel2 PE=3 SV=1	pdp:PDIP_39790/9.4e-252/1,3-beta-glucanosyltransferase gel2; K22834 1,3-beta-glucanosyltransferase GAS3 [EC:2.4.1.-]	CE05971/1.9e-08/[T] LSE0513 C 7-transmembrane receptor	cellular_component:GO:0005886//plasma membrane;GO:0031225//anchored component of membrane;molecular_function:GO:0016787//hydrolase activity;GO:0016740//transferase activity;
XM_016738393.1_dup1	XP_016603747.1/0.0e+00/hypothetical protein PEX2_011160 [Penicillium expansum] >KGO37613.1 hypothetical protein PEXP_082200 [Penicillium expansum] >KGO63315.1 hypothetical protein PEX2_011160 [Penicillium expansum] >KGO65505.1 hypothetical protein PEX1_090780 [Penicillium expansum]	XM_016738393.1/0/Penicillium expansum hypothetical protein (PEX2_011160), partial mRNA	sp|Q9P7W4|POF10_SCHPO/9.5e-08/F-box/WD repeat-containing protein pof10 OS=Schizosaccharomyces pombe (strain 972 / ATCC 24843) GN=pof10 PE=1 SV=1	slb:AWJ20_3785/1.0e-14/pof10; F-box protein Pof10; K15073 ubiquitin ligase complex F-box protein UFO1	SPBC1703.06/2.2e-07/[R] KOG0274 Cdc4 and related F-box and WD-40 proteins	NA
XM_016738394.1_dup1	XP_016603748.1/0.0e+00/Mre11, DNA-binding [Penicillium expansum] >KGO63316.1 Mre11, DNA-binding [Penicillium expansum]	XM_016738394.1/0/Penicillium expansum Mre11, DNA-binding (PEX2_011170), partial mRNA	sp|Q9C291|MRE11_NEUCR/2.0e-209/Double-strand break repair protein mus-23 OS=Neurospora crassa (strain ATCC 24698 / 74-OR23-1A / CBS 708.71 / DSM 1257 / FGSC 987) GN=mus-23 PE=3 SV=3	pcs:Pc21g22050/0.0e+00/Pc21g22050; K10865 double-strand break repair protein MRE11	SPAC13C5.07/2.2e-158/[L] KOG2310 DNA repair exonuclease MRE11	biological_process:GO:0006302//double-strand break repair;GO:0051321//meiotic cell cycle;cellular_component:GO:0030870//Mre11 complex;molecular_function:GO:0003677//DNA binding;GO:0008408//3'-5' exonuclease activity;GO:0004519//endonuclease activity;GO:0030145//manganese ion binding;
XM_016738395.1_dup1	XP_016603749.1/4.5e-159/hypothetical protein PEX2_011180 [Penicillium expansum] >KGO37615.1 hypothetical protein PEXP_082220 [Penicillium expansum] >KGO63317.1 hypothetical protein PEX2_011180 [Penicillium expansum] >KGO65503.1 hypothetical protein PEX1_090760 [Penicillium expansum]	XM_016738395.1/0/Penicillium expansum hypothetical protein (PEX2_011180), partial mRNA	sp|B8NM78|USTM_ASPFN/1.1e-24/Methyltransferase ustM OS=Aspergillus flavus (strain ATCC 200026 / FGSC A1120 / NRRL 3357 / JCM 12722 / SRRC 167) GN=ustM PE=1 SV=2	NA	NA	NA
XM_016738396.1_dup1	XP_016603750.1/6.4e-65/Ribosomal protein L7Ae/L30e/S12e/Gadd45 [Penicillium expansum] >KGO37616.1 Ribosomal protein L7Ae/L30e/S12e/Gadd45 [Penicillium expansum] >KGO63318.1 Ribosomal protein L7Ae/L30e/S12e/Gadd45 [Penicillium expansum] >KGO65502.1 Ribosomal protein L7Ae/L30e/S12e/Gadd45 [Penicillium expansum]	XM_016738396.1/0/Penicillium expansum Ribosomal protein L7Ae/L30e/S12e/Gadd45 (PEX2_011190), partial mRNA	sp|O74690|SNU13_SCHPO/1.8e-40/13 kDa ribonucleoprotein-associated protein OS=Schizosaccharomyces pombe (strain 972 / ATCC 24843) GN=snu13 PE=3 SV=1	pcs:Pc21g22190/9.0e-53/Pc21g22190; K12845 U4/U6 small nuclear ribonucleoprotein SNU13	SPAC607.03c/4.1e-40/[AJ] KOG3387 60S ribosomal protein 15.5kD/SNU13, NHP2/L7A family (includes ribonuclease P subunit p38), involved in splicing	cellular_component:GO:0005840//ribosome;GO:0005730//nucleolus;molecular_function:GO:0003723//RNA binding;
XM_016738397.1_dup1	XP_016603751.1/0.0e+00/tRNA-dihydrouridine synthase [Penicillium expansum] >KGO63319.1 tRNA-dihydrouridine synthase [Penicillium expansum]	XM_016738397.1/0/Penicillium expansum tRNA-dihydrouridine synthase (PEX2_011200), partial mRNA	sp|Q9HGN6|DUS1_SCHPO/4.5e-80/tRNA-dihydrouridine(16/17) synthase [NAD(P)(+)] OS=Schizosaccharomyces pombe (strain 972 / ATCC 24843) GN=dus1 PE=3 SV=1	pcs:Pc21g22200/7.6e-303/Pc21g22200; K05542 tRNA-dihydrouridine synthase 1 [EC:1.3.1.88]	SPBC36B7.04/1.0e-79/[J] KOG2335 tRNA-dihydrouridine synthase	molecular_function:GO:0017150//tRNA dihydrouridine synthase activity;GO:0050660//flavin adenine dinucleotide binding;
XM_016738398.1_dup1	XP_016603752.1/2.6e-276/hypothetical protein PEX2_011210 [Penicillium expansum] >KGO37618.1 hypothetical protein PEXP_082250 [Penicillium expansum] >KGO63320.1 hypothetical protein PEX2_011210 [Penicillium expansum]	XM_016738398.1/0/Penicillium expansum hypothetical protein (PEX2_011210), partial mRNA	sp|Q96WW0|YNH9_SCHPO/1.0e-19/Uncharacterized WD repeat-containing protein C32H8.09 OS=Schizosaccharomyces pombe (strain 972 / ATCC 24843) GN=pi015 PE=4 SV=1	NA	SPBC32H8.09/2.3e-19/[R] KOG4497 Uncharacterized conserved protein WDR8, contains WD repeats	NA
XM_016738399.1_dup1	XP_016603753.1/0.0e+00/Male sterility, NAD-binding [Penicillium expansum] >KGO63321.1 Male sterility, NAD-binding [Penicillium expansum]	XM_016738399.1/0/Penicillium expansum Male sterility, NAD-binding (PEX2_011220), partial mRNA	sp|A0A144KPJ6|TES_ALTAL/6.4e-88/Nonribosomal peptide synthetase TES OS=Alternaria alternata GN=TES PE=3 SV=1	bor:COCMIDRAFT_26577/1.3e-85/hypothetical protein; K17739 tetrahydroxynaphthalene reductase [EC:1.1.1.252]	SPAC23G3.02c/7.1e-42/[Q] KOG1178 Non-ribosomal peptide synthetase/alpha-aminoadipate reductase and related enzymes	biological_process:GO:0008152//metabolic process;molecular_function:GO:0031177//phosphopantetheine binding;GO:0003824//catalytic activity;GO:0016491//oxidoreductase activity;
XM_016738400.1_dup1	XP_016603754.1/8.6e-146/Cytochrome P450, E-class, group I [Penicillium expansum] >KGO63322.1 Cytochrome P450, E-class, group I [Penicillium expansum]	XM_016738400.1/0/Penicillium expansum Cytochrome P450, E-class, group I (PEX2_011230), partial mRNA	sp|Q00707|STCL_EMENI/9.7e-70/Versicolorin B desaturase OS=Emericella nidulans (strain FGSC A4 / ATCC 38163 / CBS 112.46 / NRRL 194 / M139) GN=stcL PE=1 SV=2	afv:AFLA_139260/1.8e-57/aflG/ avnA/ ord-1/ cytochrome P450 monooxygenase; K17645 averantin hydroxylase [EC:1.14.14.116]	Hs22043571/1.6e-19/[Q] KOG0159 Cytochrome P450 CYP11/CYP12/CYP24/CYP27 subfamilies	cellular_component:GO:0016021//integral component of membrane;molecular_function:GO:0016705//oxidoreductase activity, acting on paired donors, with incorporation or reduction of molecular oxygen;GO:0020037//heme binding;GO:0005506//iron ion binding;GO:0004497//monooxygenase activity;
XM_016738401.1_dup1	XP_016603755.1/7.2e-137/Flavoprotein [Penicillium expansum] >KGO63323.1 Flavoprotein [Penicillium expansum]	XM_016738401.1/0/Penicillium expansum Flavoprotein (PEX2_011240), partial mRNA	sp|Q9UTI7|TYSY_SCHPO/3.4e-35/Probable thymidylate synthase OS=Schizosaccharomyces pombe (strain 972 / ATCC 24843) GN=SPAC15E1.04 PE=3 SV=1	pcs:Pc15g00170/3.8e-116/Pc15g00170; K01598 phosphopantothenoylcysteine decarboxylase [EC:4.1.1.36]	SPAC15E1.04_1/7.8e-35/[PD] KOG0672 Halotolerance protein HAL3 (contains flavoprotein domain)	molecular_function:GO:0003824//catalytic activity;
XM_016738402.1_dup1	XP_016603756.1/3.4e-193/Short-chain dehydrogenase/reductase SDR [Penicillium expansum] >KGO37622.1 Short-chain dehydrogenase/reductase SDR [Penicillium expansum] >KGO38919.1 Short-chain dehydrogenase/reductase SDR [Penicillium expansum] >KGO63324.1 Short-chain dehydrogenase/reductase SDR [Penicillium expansum]	XM_016738402.1/0/Penicillium expansum Short-chain dehydrogenase/reductase SDR (PEX2_011250), partial mRNA	sp|A2QCH3|MKAR_ASPNC/9.1e-151/Very-long-chain 3-oxoacyl-CoA reductase OS=Aspergillus niger (strain CBS 513.88 / FGSC A1513) GN=An02g03570 PE=3 SV=1	pcs:Pc15g00160/2.1e-189/Pc15g00160; K10251 17beta-estradiol 17-dehydrogenase / very-long-chain 3-oxoacyl-CoA reductase [EC:1.1.1.62 1.1.1.330]	YBR159w/2.3e-77/[I] KOG1014 17 beta-hydroxysteroid dehydrogenase type 3, HSD17B3	biological_process:GO:0030497//fatty acid elongation;cellular_component:GO:0016021//integral component of membrane;GO:0005789//endoplasmic reticulum membrane;molecular_function:GO:0102341//3-oxo-lignoceroyl-CoA reductase activity;GO:0045703//ketoreductase activity;GO:0102340//3-oxo-behenoyl-CoA reductase activity;GO:0102339//3-oxo-arachidoyl-CoA reductase activity;GO:0102342//3-oxo-cerotoyl-CoA r…
XM_016738403.1_dup1	XP_016603757.1/4.5e-72/Erg28 [Penicillium expansum] >KGO37623.1 Erg28 [Penicillium expansum] >KGO38918.1 Erg28 [Penicillium expansum] >KGO63325.1 Erg28 [Penicillium expansum]	XM_016738403.1/0/Penicillium expansum Erg28 (PEX2_011260), partial mRNA	sp|P40030|ERG28_YEAST/2.2e-23/Ergosterol biosynthetic protein 28 OS=Saccharomyces cerevisiae (strain ATCC 204508 / S288c) GN=ERG28 PE=1 SV=1	NA	YER044c/4.9e-23/[S] KOG3455 Predicted membrane protein	cellular_component:GO:0016021//integral component of membrane;
XM_016738404.1_dup1	XP_016603758.1/4.3e-229/Galactose-1-phosphate uridyl transferase, class I [Penicillium expansum] >KGO37624.1 Galactose-1-phosphate uridyl transferase, class I [Penicillium expansum] >KGO38917.1 Galactose-1-phosphate uridyl transferase, class I [Penicillium expansum] >KGO63326.1 Galactose-1-phosphate uridyl transferase, class I [Penicillium expansum]	XM_016738404.1/0/Penicillium expansum Galactose-1-phosphate uridyl transferase, class I (PEX2_011270), partial mRNA	sp|Q7RYE7|GAL7_NEUCR/4.7e-156/Galactose-1-phosphate uridylyltransferase OS=Neurospora crassa (strain ATCC 24698 / 74-OR23-1A / CBS 708.71 / DSM 1257 / FGSC 987) GN=gal-7 PE=3 SV=1	pcs:Pc15g00140/5.8e-220/Pc15g00140; K00965 UDPglucose--hexose-1-phosphate uridylyltransferase [EC:2.7.7.12]	YBR018c/1.1e-107/[C] KOG2958 Galactose-1-phosphate uridylyltransferase	biological_process:GO:0033499//galactose catabolic process via UDP-galactose;molecular_function:GO:0008108//UDP-glucose:hexose-1-phosphate uridylyltransferase activity;GO:0008270//zinc ion binding;
XM_016738405.1_dup1	XP_016603759.1/9.0e-205/hypothetical protein PEX2_011280 [Penicillium expansum] >KGO37625.1 hypothetical protein PEXP_082320 [Penicillium expansum] >KGO63327.1 hypothetical protein PEX2_011280 [Penicillium expansum]	XM_016738405.1/0/Penicillium expansum hypothetical protein (PEX2_011280), partial mRNA	NA	NA	NA	NA
XM_016738406.1_dup1	KUM59878.1/0.0e+00/hypothetical protein ACN42_g7259 [Penicillium freii]	XM_016738406.1/0/Penicillium expansum Major facilitator superfamily domain, general substrate transporter (PEX2_011290), partial mRNA	sp|A0A0D2YFZ8|FUB11_FUSO4/2.1e-166/Efflux pump FUB11 OS=Fusarium oxysporum f. sp. lycopersici (strain 4287 / CBS 123668 / FGSC 9935 / NRRL 34936) GN=FUB11 PE=1 SV=1	aalt:CC77DRAFT_333965/7.0e-103/MFS general substrate transporter; K08157 MFS transporter, DHA1 family, multidrug resistance protein	SPBC409.08/5.9e-92/[R] KOG0255 Synaptic vesicle transporter SVOP and related transporters (major facilitator superfamily)	biological_process:GO:0055085//transmembrane transport;cellular_component:GO:0016021//integral component of membrane;
XM_016738407.1_dup1	XP_016603761.1/2.2e-138/HCCA isomerase/glutathione S-transferase kappa [Penicillium expansum] >KGO37627.1 HCCA isomerase/glutathione S-transferase kappa [Penicillium expansum] >KGO38914.1 HCCA isomerase/glutathione S-transferase kappa [Penicillium expansum] >KGO63329.1 HCCA isomerase/glutathione S-transferase kappa [Penicillium expansum]	XM_016738407.1/0/Penicillium expansum HCCA isomerase/glutathione S-transferase kappa (PEX2_011300), partial mRNA	NA	maw:MAC_08670/5.2e-17/Dihydrofolate reductase; K00287 dihydrofolate reductase [EC:1.5.1.3]	CE01698/7.7e-19/[O] TWOG0021 Glutathione S-transferase, subunit 13	molecular_function:GO:0015035//protein disulfide oxidoreductase activity;GO:0004364//glutathione transferase activity;GO:0016853//isomerase activity;
XM_016738408.1_dup1	XP_016603762.1/0.0e+00/Major facilitator superfamily domain, general substrate transporter [Penicillium expansum] >KGO63330.1 Major facilitator superfamily domain, general substrate transporter [Penicillium expansum]	XM_016738408.1/0/Penicillium expansum Major facilitator superfamily domain, general substrate transporter (PEX2_011310), partial mRNA	sp|P78831|GHT5_SCHPO/5.9e-131/High-affinity glucose transporter ght5 OS=Schizosaccharomyces pombe (strain 972 / ATCC 24843) GN=ght5 PE=1 SV=2	pcs:Pc15g00090/0.0e+00/Pc15g00090; K08139 MFS transporter, SP family, sugar:H+ symporter	SPCC1235.14/1.3e-130/[R] KOG0254 Predicted transporter (major facilitator superfamily)	cellular_component:GO:0016021//integral component of membrane;
XM_016738409.1_dup1	XP_016603763.1/0.0e+00/Nucleolar GTP-binding protein 1 [Penicillium expansum] >KGO37629.1 Nucleolar GTP-binding protein 1 [Penicillium expansum] >KGO63331.1 Nucleolar GTP-binding protein 1 [Penicillium expansum]	XM_016738409.1/0/Penicillium expansum Nucleolar GTP-binding protein 1 (PEX2_011320), partial mRNA	sp|G0S8F1|NOG1_CHATD/7.7e-260/Nucleolar GTP-binding protein 1 OS=Chaetomium thermophilum (strain DSM 1495 / CBS 144.50 / IMI 039719) GN=NOG1 PE=3 SV=2	pcs:Pc15g00080/0.0e+00/Pc15g00080; K06943 nucleolar GTP-binding protein	YPL093w/1.1e-213/[R] KOG1490 GTP-binding protein CRFG/NOG1 (ODN superfamily)	biological_process:GO:0042254//ribosome biogenesis;cellular_component:GO:0005730//nucleolus;molecular_function:GO:0005525//GTP binding;
XM_016738410.1_dup1	XP_016603764.1/1.1e-171/Acyl-CoA N-acyltransferase [Penicillium expansum] >KGO37532.1 Acyl-CoA N-acyltransferase [Penicillium expansum] >KGO37630.1 Acyl-CoA N-acyltransferase [Penicillium expansum] >KGO63332.1 Acyl-CoA N-acyltransferase [Penicillium expansum]	XM_016738410.1/0/Penicillium expansum Acyl-CoA N-acyltransferase (PEX2_011330), partial mRNA	sp|Q9UT25|YFY2_SCHPO/3.4e-21/Uncharacterized N-acetyltransferase C9.02c OS=Schizosaccharomyces pombe (strain 972 / ATCC 24843) GN=SPAC9.02c PE=3 SV=1	dsq:DICSQDRAFT_81895/1.6e-15/acyl-CoA N-acyltransferase; K19952 guanine nucleotide exchange factor	SPAC9.02c/7.6e-21/[R] KOG4144 Arylalkylamine N-acetyltransferase	molecular_function:GO:0008080//N-acetyltransferase activity;
XM_016738411.1_dup1	XP_016603765.1/0.0e+00/N-acetylglutamate synthase, fungal [Penicillium expansum] >KGO63333.1 N-acetylglutamate synthase, fungal [Penicillium expansum]	XM_016738411.1/0/Penicillium expansum N-acetylglutamate synthase, fungal (PEX2_011340), partial mRNA	sp|B6H6F3|NAGS_PENRW/0.0e+00/Amino-acid acetyltransferase, mitochondrial OS=Penicillium rubens (strain ATCC 28089 / DSM 1075 / NRRL 1951 / Wisconsin 54-1255) GN=arg2 PE=3 SV=1	pdp:PDIP_16520/0.0e+00/Amino-acid acetyltransferase, mitochondrial; K00618 amino-acid N-acetyltransferase [EC:2.3.1.1]	SPBC725.14/3.7e-45/[E] KOG2436 Acetylglutamate kinase/acetylglutamate synthase	biological_process:GO:0006526//arginine biosynthetic process;cellular_component:GO:0005739//mitochondrion;molecular_function:GO:0004042//acetyl-CoA:L-glutamate N-acetyltransferase activity;GO:0103045//methione N-acyltransferase activity;
XM_016738340.1_dup1	XP_016603694.1/2.3e-166/hypothetical protein PEX2_010630 [Penicillium expansum] >KGO45265.1 hypothetical protein PEXP_060540 [Penicillium expansum] >KGO63230.1 hypothetical protein PEX2_010630 [Penicillium expansum] >KGO64361.1 hypothetical protein PEX1_015670 [Penicillium expansum]	XM_016738340.1/0/Penicillium expansum hypothetical protein (PEX2_010630), partial mRNA	sp|A0A097ZPD4|ANDH_EMEVA/1.7e-41/Oxidoreductase andH OS=Emericella variicolor GN=andH PE=1 SV=1	ani:AN8773.2/1.8e-43/hypothetical protein; K10675 cyanide hydratase [EC:4.2.1.66]	NA	NA
XM_016741408.1_dup1	XP_016603693.1/1.1e-108/hypothetical protein PEX2_041330 [Penicillium expansum] >KGO63224.1 hypothetical protein PEX2_041330 [Penicillium expansum]	XM_016741408.1/0/Penicillium expansum hypothetical protein (PEX2_041330), partial mRNA	NA	NA	NA	cellular_component:GO:0005634//nucleus;molecular_function:GO:0000981//RNA polymerase II transcription factor activity, sequence-specific DNA binding;GO:0008270//zinc ion binding;
XM_016741409.1_dup1	XP_016603601.1/0.0e+00/hypothetical protein PEX2_041340 [Penicillium expansum] >KGO40529.1 hypothetical protein PEXP_029990 [Penicillium expansum] >KGO63120.1 hypothetical protein PEX2_041340 [Penicillium expansum] >KGO68230.1 hypothetical protein PEX1_078390 [Penicillium expansum]	XM_016741409.1/0/Penicillium expansum hypothetical protein (PEX2_041340), partial mRNA	NA	NA	NA	NA
XM_016741410.1_dup1	XP_016603602.1/0.0e+00/Pseudouridine synthase, RluC/RluD [Penicillium expansum] >KGO40528.1 Pseudouridine synthase, RluC/RluD [Penicillium expansum] >KGO63121.1 Pseudouridine synthase, RluC/RluD [Penicillium expansum] >KGO66917.1 Pseudouridine synthase, RluC/RluD [Penicillium expansum]	XM_016741410.1/0/Penicillium expansum Pseudouridine synthase, RluC/RluD (PEX2_041350), partial mRNA	sp|Q09709|YA32_SCHPO/4.6e-101/Uncharacterized protein C18B11.02c OS=Schizosaccharomyces pombe (strain 972 / ATCC 24843) GN=SPAC18B11.02c PE=3 SV=1	pcs:Pc21g01540/5.0e-291/Pc21g01540; K15454 tRNA pseudouridine32 synthase [EC:5.4.99.28]	SPAC18B11.02c/1.0e-100/[A] KOG1919 RNA pseudouridylate synthases	biological_process:GO:0001522//pseudouridine synthesis;molecular_function:GO:0003723//RNA binding;GO:0009982//pseudouridine synthase activity;
XM_016741411.1_dup1	XP_016603603.1/1.4e-282/hypothetical protein PEX2_041360 [Penicillium expansum] >KGO40527.1 hypothetical protein PEXP_029970 [Penicillium expansum] >KGO63122.1 hypothetical protein PEX2_041360 [Penicillium expansum] >KGO66916.1 hypothetical protein PEX1_077590 [Penicillium expansum]	XM_016741411.1/0/Penicillium expansum hypothetical protein (PEX2_041360), partial mRNA	NA	ani:AN3020.2/4.9e-32/hypothetical protein; K01279 tripeptidyl-peptidase I [EC:3.4.14.9]	NA	cellular_component:GO:0016020//membrane;molecular_function:GO:0016757//transferase activity, transferring glycosyl groups;
XM_016741412.1_dup1	XP_016603604.1/3.2e-285/Oxidoreductase, N-terminal [Penicillium expansum] >KGO40526.1 Oxidoreductase, N-terminal [Penicillium expansum] >KGO63123.1 Oxidoreductase, N-terminal [Penicillium expansum] >KGO66915.1 Oxidoreductase, N-terminal [Penicillium expansum]	XM_016741412.1/0/Penicillium expansum Oxidoreductase, N-terminal (PEX2_041370), partial mRNA	sp|Q7RXY1|RL32_NEUCR/1.5e-53/60S ribosomal protein L32 OS=Neurospora crassa (strain ATCC 24698 / 74-OR23-1A / CBS 708.71 / DSM 1257 / FGSC 987) GN=crp-63 PE=3 SV=1	afm:AFUA_2G16380/4.2e-114/oxidoreductase family, NAD-binding Rossmann fold protein; K00118 glucose-fructose oxidoreductase [EC:1.1.99.28]	SPAC3H5.10/1.1e-43/[J] KOG0878 60S ribosomal protein L32	biological_process:GO:0006412//translation;cellular_component:GO:0005840//ribosome;molecular_function:GO:0003735//structural constituent of ribosome;GO:0016491//oxidoreductase activity;
XM_016741413.1_dup1	XP_016603605.1/8.3e-150/GDPGTP exchange factor Sec2p [Penicillium expansum] >KGO63124.1 GDPGTP exchange factor Sec2p [Penicillium expansum]	XM_016741413.1/0/Penicillium expansum GDPGTP exchange factor Sec2p (PEX2_041380), partial mRNA	sp|C6Y4C9|SPO13_SCHPO/2.6e-07/Sporulation-specific protein 13 OS=Schizosaccharomyces pombe (strain 972 / ATCC 24843) GN=spo13 PE=1 SV=1	tre:TRIREDRAFT_74390/4.2e-31/hypothetical protein; K07573 exosome complex component CSL4	NA	NA
XM_016741414.1_dup1	XP_016603606.1/6.1e-300/Nucleotide-binding, alpha-beta plait [Penicillium expansum] >KGO40524.1 Nucleotide-binding, alpha-beta plait [Penicillium expansum] >KGO63125.1 Nucleotide-binding, alpha-beta plait [Penicillium expansum]	XM_016741414.1/0/Penicillium expansum Nucleotide-binding, alpha-beta plait (PEX2_041390), partial mRNA	sp|O14369|SCE3_SCHPO/1.6e-39/Probable RNA-binding protein sce3 OS=Schizosaccharomyces pombe (strain 972 / ATCC 24843) GN=sce3 PE=1 SV=1	pcs:Pc21g01490/5.5e-271/Pc21g01490; K03258 translation initiation factor 4B	SPBC18H10.04c/3.7e-39/[R] KOG0118 FOG: RRM domain	molecular_function:GO:0003723//RNA binding;
XM_016741415.1_dup1	XP_016603607.1/3.6e-110/hypothetical protein PEX2_041400 [Penicillium expansum] >KGO40523.1 hypothetical protein PEXP_029930 [Penicillium expansum] >KGO63126.1 hypothetical protein PEX2_041400 [Penicillium expansum] >KGO66913.1 hypothetical protein PEX1_077560 [Penicillium expansum]	XM_016741415.1/0/Penicillium expansum hypothetical protein (PEX2_041400), partial mRNA	NA	NA	NA	cellular_component:GO:0016021//integral component of membrane;
XM_016741416.1_dup1	XP_016603608.1/0.0e+00/FMP27, domain of unknown function DUF2405 [Penicillium expansum] >KGO40522.1 FMP27, domain of unknown function DUF2405 [Penicillium expansum] >KGO63127.1 FMP27, domain of unknown function DUF2405 [Penicillium expansum] >KGO66912.1 FMP27, domain of unknown function DUF2405 [Penicillium expansum]	XM_016741416.1/0/Penicillium expansum FMP27, domain of unknown function DUF2405 (PEX2_041410), partial mRNA	sp|Q6LA55|YF49_SCHPO/1.7e-165/UPF0648 protein C3H5.09c OS=Schizosaccharomyces pombe (strain 972 / ATCC 24843) GN=SPAC3H5.09c PE=3 SV=2	NA	SPAC3H5.09c/3.8e-165/[S] KOG1910 Uncharacterized conserved protein	NA
XM_016741417.1_dup1	XP_016603609.1/6.4e-225/hypothetical protein PEX2_041420 [Penicillium expansum] >KGO40521.1 hypothetical protein PEXP_029910 [Penicillium expansum] >KGO63128.1 hypothetical protein PEX2_041420 [Penicillium expansum] >KGO66911.1 hypothetical protein PEX1_077540 [Penicillium expansum]	XM_016741417.1/0/Penicillium expansum hypothetical protein (PEX2_041420), partial mRNA	NA	NA	NA	cellular_component:GO:0016021//integral component of membrane;
XM_016741418.1_dup1	XP_016603610.1/0.0e+00/B-block binding subunit of TFIIIC [Penicillium expansum] >KGO63129.1 B-block binding subunit of TFIIIC [Penicillium expansum]	XM_016741418.1/0/Penicillium expansum B-block binding subunit of TFIIIC (PEX2_041430), partial mRNA	sp|Q9UST7|SFC3_SCHPO/5.6e-16/Transcription factor tau subunit sfc3 OS=Schizosaccharomyces pombe (strain 972 / ATCC 24843) GN=sfc3 PE=1 SV=1	pcs:Pc21g01450/0.0e+00/Pc21g01450; K15204 transcription factor C subunit 3	NA	molecular_function:GO:0003743//translation initiation factor activity;
XM_016741419.1_dup1	XP_016603611.1/0.0e+00/Zinc finger, DHHC-type, palmitoyltransferase [Penicillium expansum] >KGO40519.1 Zinc finger, DHHC-type, palmitoyltransferase [Penicillium expansum] >KGO63130.1 Zinc finger, DHHC-type, palmitoyltransferase [Penicillium expansum] >KGO66909.1 Zinc finger, DHHC-type, palmitoyltransferase [Penicillium expansum]	XM_016741419.1/0/Penicillium expansum Zinc finger, DHHC-type, palmitoyltransferase (PEX2_041440), partial mRNA	sp|Q4WZL8|PFA3_ASPFU/9.0e-219/Palmitoyltransferase pfa3 OS=Neosartorya fumigata (strain ATCC MYA-4609 / Af293 / CBS 101355 / FGSC A1100) GN=pfa3 PE=3 SV=1	pcs:Pc21g01430/6.5e-299/Pc21g01430; K20028 palmitoyltransferase ZDHHC2/15/20 [EC:2.3.1.225]	Hs15277421/3.9e-36/[O] KOG0428 Non-canonical ubiquitin conjugating enzyme 1	cellular_component:GO:0016021//integral component of membrane;molecular_function:GO:0019706//protein-cysteine S-palmitoyltransferase activity;
XM_016741420.1_dup1	XP_016603612.1/3.2e-309/Peptidase S54, rhomboid [Penicillium expansum] >KGO63131.1 Peptidase S54, rhomboid [Penicillium expansum]	XM_016741420.1/0/Penicillium expansum Peptidase S54, rhomboid (PEX2_041450), partial mRNA	sp|C8VCL5|Y0929_EMENI/1.6e-183/Uncharacterized rhomboid protein AN10929 OS=Emericella nidulans (strain FGSC A4 / ATCC 38163 / CBS 112.46 / NRRL 194 / M139) GN=AN10929 PE=3 SV=1	ani:AN7337.2/1.2e-177/hypothetical protein; K20028 palmitoyltransferase ZDHHC2/15/20 [EC:2.3.1.225]	At1g63120/5.0e-20/[T] KOG2289 Rhomboid family proteins	cellular_component:GO:0016021//integral component of membrane;molecular_function:GO:0004252//serine-type endopeptidase activity;
XM_016741421.1_dup1	XP_016603613.1/0.0e+00/hypothetical protein PEX2_041460 [Penicillium expansum] >KGO63132.1 hypothetical protein PEX2_041460 [Penicillium expansum]	XM_016741421.1/0/Penicillium expansum hypothetical protein (PEX2_041460), partial mRNA	sp|Q92223|CHIA1_EMEND/1.5e-19/Endochitinase A OS=Emericella nidulans GN=chiA PE=2 SV=3	sce:YIR019C/8.7e-17/FLO11, MUC1, STA4; Flo11p; K19851 flocculation protein FLO11	Hs22056571/7.1e-25/[S] LSE0569 H Uncharacterized protein	NA
XM_016741422.1_dup1	XP_016603614.1/0.0e+00/Peptidase aspartic, catalytic [Penicillium expansum] >KGO63133.1 Peptidase aspartic, catalytic [Penicillium expansum]	XM_016741422.1/0/Penicillium expansum Peptidase aspartic, catalytic (PEX2_041470), partial mRNA	sp|P87179|WSC1_SCHPO/7.3e-06/Cell wall integrity and stress response component 1 OS=Schizosaccharomyces pombe (strain 972 / ATCC 24843) GN=wsc1 PE=1 SV=3	kla:KLLA0_C12177g/5.4e-06/uncharacterized protein; K11244 cell wall integrity and stress response component	NA	cellular_component:GO:0016021//integral component of membrane;molecular_function:GO:0004190//aspartic-type endopeptidase activity;
XM_016741423.1_dup1	XP_016603615.1/0.0e+00/YAP-binding/Alf4/Glomulin [Penicillium expansum] >KGO63134.1 YAP-binding/Alf4/Glomulin [Penicillium expansum]	XM_016741423.1/0/Penicillium expansum YAP-binding/Alf4/Glomulin (PEX2_041480), partial mRNA	NA	NA	NA	NA
XM_016741424.1_dup1	XP_016603616.1/2.0e-37/hypothetical protein PEX2_041490 [Penicillium expansum] >KGO63135.1 hypothetical protein PEX2_041490 [Penicillium expansum]	XM_016741424.1/6.2771e-114/Penicillium expansum hypothetical protein (PEX2_041490), partial mRNA	NA	NA	NA	NA
XM_016741425.1_dup1	XP_016603617.1/0.0e+00/Phospholipase D family [Penicillium expansum] >KGO63136.1 Phospholipase D family [Penicillium expansum]	XM_016741425.1/0/Penicillium expansum Phospholipase D family (PEX2_041500), partial mRNA	sp|P36126|SPO14_YEAST/5.9e-56/Phospholipase D1 OS=Saccharomyces cerevisiae (strain ATCC 204508 / S288c) GN=SPO14 PE=1 SV=3	pcs:Pc21g01360/0.0e+00/Pc21g01360; K01115 phospholipase D1/2 [EC:3.1.4.4]	YKR031c/1.3e-55/[I] KOG1329 Phospholipase D1	biological_process:GO:0048017//inositol lipid-mediated signaling;GO:0016042//lipid catabolic process;GO:0006654//phosphatidic acid biosynthetic process;cellular_component:GO:0005622//intracellular;molecular_function:GO:0004630//phospholipase D activity;GO:0070290//N-acylphosphatidylethanolamine-specific phospholipase D activity;
XM_016741426.1_dup1	XP_016603618.1/1.4e-219/hypothetical protein PEX2_041510 [Penicillium expansum] >KGO63137.1 hypothetical protein PEX2_041510 [Penicillium expansum]	XM_016741426.1/0/Penicillium expansum hypothetical protein (PEX2_041510), partial mRNA	NA	cmt:CCM_08519/6.9e-08/vesicular-fusion protein SEC18; K06027 vesicle-fusing ATPase [EC:3.6.4.6]	NA	NA
XM_016741427.1_dup1	XP_016603619.1/0.0e+00/Monooxygenase, FAD-binding [Penicillium expansum] >KGO63138.1 Monooxygenase, FAD-binding [Penicillium expansum]	XM_016741427.1/0/Penicillium expansum Monooxygenase, FAD-binding (PEX2_041520), partial mRNA	sp|A0A097ZPF7|ANDE_EMEVA/9.6e-74/FAD-dependent monooxygenase andE OS=Emericella variicolor GN=andE PE=1 SV=1	afm:AFUA_8G02380/1.3e-75/FAD-dependent monooxygenase; K18386 FAD dependent monooxygenase [EC:1.14.13.-]	At5g67030/1.8e-14/[CR] KOG2614 Kynurenine 3-monooxygenase and related flavoprotein monooxygenases	cellular_component:GO:0016021//integral component of membrane;molecular_function:GO:0004497//monooxygenase activity;GO:0071949//FAD binding;
XM_016741428.1_dup1	XP_016603620.1/1.9e-96/Protein of unknown function DUF3328 [Penicillium expansum] >KGO40509.1 Protein of unknown function DUF3328 [Penicillium expansum] >KGO60124.1 Protein of unknown function DUF3328 [Penicillium expansum] >KGO63139.1 Protein of unknown function DUF3328 [Penicillium expansum]	XM_016741428.1/0/Penicillium expansum Protein of unknown function DUF3328 (PEX2_041530), partial mRNA	sp|B8NM67|USTYA_ASPFN/2.7e-15/Oxidase ustYa OS=Aspergillus flavus (strain ATCC 200026 / FGSC A1120 / NRRL 3357 / JCM 12722 / SRRC 167) GN=ustYa PE=1 SV=1	NA	NA	biological_process:GO:0043386//mycotoxin biosynthetic process;
XM_016741429.1_dup1	XP_016603621.1/2.9e-166/Protein of unknown function DUF3328 [Penicillium expansum] >KGO40508.1 Protein of unknown function DUF3328 [Penicillium expansum] >KGO63140.1 Protein of unknown function DUF3328 [Penicillium expansum]	XM_016741429.1/0/Penicillium expansum Protein of unknown function DUF3328 (PEX2_041540), partial mRNA	sp|A0A0U1LQF6|CCTO_TALIS/6.8e-19/Cyclochlorotine biosynthesis protein O OS=Talaromyces islandicus GN=cctO PE=3 SV=1	NA	NA	biological_process:GO:0043386//mycotoxin biosynthetic process;cellular_component:GO:0016021//integral component of membrane;
XM_016741430.1_dup1	XP_016603622.1/0.0e+00/Neurolysin/Thimet oligopeptidase, N-terminal [Penicillium expansum] >KGO63141.1 Neurolysin/Thimet oligopeptidase, N-terminal [Penicillium expansum]	XM_016741430.1/0/Penicillium expansum Neurolysin/Thimet oligopeptidase, N-terminal (PEX2_041550), partial mRNA	sp|P25375|PRTD_YEAST/1.9e-78/Saccharolysin OS=Saccharomyces cerevisiae (strain ATCC 204508 / S288c) GN=PRD1 PE=1 SV=1	plj:VFPFJ_08361/7.2e-240/metallopeptidase; K13726 metallopeptidase MepB [EC:3.4.24.-]	YCL057w/4.4e-78/[O] KOG2089 Metalloendopeptidase family - saccharolysin & thimet oligopeptidase	molecular_function:GO:0046872//metal ion binding;GO:0004222//metalloendopeptidase activity;
XM_016741431.1_dup1	XP_016603623.1/2.7e-211/Fatty acid hydroxylase [Penicillium expansum] >KGO40506.1 Fatty acid hydroxylase [Penicillium expansum] >KGO63142.1 Fatty acid hydroxylase [Penicillium expansum]	XM_016741431.1/0/Penicillium expansum Fatty acid hydroxylase (PEX2_041560), partial mRNA	sp|A0A024FA41|VLMA_LECSP/1.8e-74/Fatty acid hydroxylase vlmA OS=Lecanicillium sp. GN=vlmA PE=3 SV=1	kla:KLLA0_C10406g/4.0e-07/uncharacterized protein; K04713 sphinganine C4-monooxygenase [EC:1.14.18.5]	At3g02590/8.1e-06/[I] KOG0872 Sterol C5 desaturase	biological_process:GO:0008610//lipid biosynthetic process;cellular_component:GO:0016021//integral component of membrane;molecular_function:GO:0005506//iron ion binding;GO:0016491//oxidoreductase activity;
XM_016741432.1_dup1	XP_016603624.1/4.9e-86/Cyanate lyase, C-terminal [Penicillium expansum] >KGO52346.1 Cyanate lyase, C-terminal [Penicillium expansum] >KGO63143.1 Cyanate lyase, C-terminal [Penicillium expansum]	XM_016741432.1/0/Penicillium expansum Cyanate lyase, C-terminal (PEX2_041570), partial mRNA	sp|B6HIM5|CYNS_PENRW/5.8e-84/Cyanate hydratase OS=Penicillium rubens (strain ATCC 28089 / DSM 1075 / NRRL 1951 / Wisconsin 54-1255) GN=cyn1 PE=3 SV=1	pcs:Pc21g18920/8.1e-83/Pc21g18920; K01725 cyanate lyase [EC:4.2.1.104]	NA	biological_process:GO:0009439//cyanate metabolic process;molecular_function:GO:0003677//DNA binding;GO:0008824//cyanate hydratase activity;
XM_016741433.1_dup1	XP_016603625.1/1.7e-277/hypothetical protein PEX2_041580 [Penicillium expansum] >KGO45374.1 hypothetical protein PEXP_059880 [Penicillium expansum] >KGO63144.1 hypothetical protein PEX2_041580 [Penicillium expansum]	XM_016741433.1/0/Penicillium expansum hypothetical protein (PEX2_041580), partial mRNA	NA	NA	NA	molecular_function:GO:0003676//nucleic acid binding;
XM_016741434.1_dup1	XP_016603626.1/1.2e-43/hypothetical protein PEX2_041590 [Penicillium expansum] >KGO45373.1 hypothetical protein PEXP_059870 [Penicillium expansum] >KGO63145.1 hypothetical protein PEX2_041590 [Penicillium expansum] >KGO72616.1 hypothetical protein PEX1_058380 [Penicillium expansum]	XM_016741434.1/3.21101e-127/Penicillium expansum hypothetical protein (PEX2_041590), partial mRNA	NA	NA	NA	NA
XM_016741435.1_dup1	XP_016603627.1/5.4e-120/hypothetical protein PEX2_041600 [Penicillium expansum] >KGO45372.1 hypothetical protein PEXP_059860 [Penicillium expansum] >KGO63146.1 hypothetical protein PEX2_041600 [Penicillium expansum] >KGO72615.1 hypothetical protein PEX1_058370 [Penicillium expansum]	XM_016741435.1/0/Penicillium expansum hypothetical protein (PEX2_041600), partial mRNA	sp|A5DVD6|PAN1_LODEL/2.7e-07/Actin cytoskeleton-regulatory complex protein PAN1 OS=Lodderomyces elongisporus (strain ATCC 11503 / CBS 2605 / JCM 1781 / NBRC 1676 / NRRL YB-4239) GN=PAN1 PE=3 SV=1	cgr:CAGL0G00968g/4.4e-07/uncharacterized protein; K19475 WAS/WASL-interacting protein	At4g18670/1.2e-07/[M] LSE0601 A Pollen extensin-like protein (Pex)	cellular_component:GO:0016021//integral component of membrane;
XM_016741436.1_dup1	XP_016603628.1/1.5e-237/hypothetical protein PEX2_041610 [Penicillium expansum] >KGO45371.1 hypothetical protein PEXP_059850 [Penicillium expansum] >KGO63147.1 hypothetical protein PEX2_041610 [Penicillium expansum]	XM_016741436.1/0/Penicillium expansum hypothetical protein (PEX2_041610), partial mRNA	sp|B9WJ48|SHE3_CANDC/2.5e-11/SWI5-dependent HO expression protein 3 OS=Candida dubliniensis (strain CD36 / ATCC MYA-646 / CBS 7987 / NCPF 3949 / NRRL Y-17841) GN=SHE3 PE=3 SV=1	tbl:TBLA_0J01200/1.1e-16/TBLA0J01200; hypothetical protein; K03114 mitosis inhibitor protein kinase SWE1 [EC:2.7.11.1]	At3g18810/4.1e-14/[T] KOG1187 Serine/threonine protein kinase	NA
XM_016741437.1_dup1	XP_016603629.1/4.5e-139/hypothetical protein PEX2_041620 [Penicillium expansum] >KGO45370.1 hypothetical protein PEXP_059840 [Penicillium expansum] >KGO63148.1 hypothetical protein PEX2_041620 [Penicillium expansum]	XM_016741437.1/0/Penicillium expansum hypothetical protein (PEX2_041620), partial mRNA	NA	NA	NA	NA
XM_016741438.1_dup1	XP_016603630.1/0.0e+00/C4-type zinc-finger of DNA polymerase delta [Penicillium expansum] >KGO45369.1 C4-type zinc-finger of DNA polymerase delta [Penicillium expansum] >KGO63149.1 C4-type zinc-finger of DNA polymerase delta [Penicillium expansum] >KGO72613.1 C4-type zinc-finger of DNA polymerase delta [Penicillium expansum]	XM_016741438.1/0/Penicillium expansum C4-type zinc-finger of DNA polymerase delta (PEX2_041630), partial mRNA	sp|P30316|DPOD_SCHPO/0.0e+00/DNA polymerase delta catalytic subunit OS=Schizosaccharomyces pombe (strain 972 / ATCC 24843) GN=pol3 PE=1 SV=2	pdp:PDIP_37770/0.0e+00/DNA polymerase; K02327 DNA polymerase delta subunit 1 [EC:2.7.7.7]	SPBC336.04/0.0e+00/[L] KOG0969 DNA polymerase delta, catalytic subunit	biological_process:GO:0006260//DNA replication;cellular_component:GO:0005634//nucleus;molecular_function:GO:0003677//DNA binding;GO:0008408//3'-5' exonuclease activity;GO:0003887//DNA-directed DNA polymerase activity;GO:0046872//metal ion binding;GO:0000166//nucleotide binding;GO:0051539//4 iron, 4 sulfur cluster binding;
XM_016741439.1_dup1	XP_016603631.1/0.0e+00/hypothetical protein PEX2_041640 [Penicillium expansum] >KGO45368.1 hypothetical protein PEXP_059820 [Penicillium expansum] >KGO63150.1 hypothetical protein PEX2_041640 [Penicillium expansum] >KGO72612.1 hypothetical protein PEX1_058340 [Penicillium expansum]	XM_016741439.1/0/Penicillium expansum hypothetical protein (PEX2_041640), partial mRNA	sp|Q9UTE5|E2AK2_SCHPO/1.9e-34/Eukaryotic translation initiation factor 2-alpha kinase 2 OS=Schizosaccharomyces pombe (strain 972 / ATCC 24843) GN=hri2 PE=1 SV=1	pcs:Pc21g18990/0.0e+00/Pc21g18990; K08860 eukaryotic translation initiation factor 2-alpha kinase 3 [EC:2.7.11.1]	SPAC222.07c/4.2e-34/[J] KOG1035 eIF-2alpha kinase GCN2	molecular_function:GO:0005524//ATP binding;GO:0004672//protein kinase activity;
XM_016741440.1_dup1	XP_016603632.1/0.0e+00/Six-hairpin glycosidase [Penicillium expansum] >KGO45367.1 Six-hairpin glycosidase [Penicillium expansum] >KGO63151.1 Six-hairpin glycosidase [Penicillium expansum]	XM_016741440.1/0/Penicillium expansum Six-hairpin glycosidase (PEX2_041650), partial mRNA	sp|Q10449|MU157_SCHPO/4.3e-146/Meiotically up-regulated gene 157 protein OS=Schizosaccharomyces pombe (strain 972 / ATCC 24843) GN=mug157 PE=1 SV=1	act:ACLA_075630/6.6e-245/DUF1237 domain protein; K09704 uncharacterized protein	NA	biological_process:GO:0008152//metabolic process;cellular_component:GO:0016021//integral component of membrane;molecular_function:GO:0016798//hydrolase activity, acting on glycosyl bonds;
XM_016741441.1_dup1	XP_016603633.1/1.3e-250/DNA polymerase subunit Cdc27 [Penicillium expansum] >KGO45366.1 DNA polymerase subunit Cdc27 [Penicillium expansum] >KGO63152.1 DNA polymerase subunit Cdc27 [Penicillium expansum] >KGO72610.1 DNA polymerase subunit Cdc27 [Penicillium expansum]	XM_016741441.1/0/Penicillium expansum DNA polymerase subunit Cdc27 (PEX2_041660), partial mRNA	sp|O94317|YH5D_SCHPO/1.3e-08/Uncharacterized serine-rich protein C215.13 OS=Schizosaccharomyces pombe (strain 972 / ATCC 24843) GN=SPBC215.13 PE=1 SV=1	pcs:Pc21g19020/4.0e-233/Pc21g19020; K03504 DNA polymerase delta subunit 3	Hs13644124/1.2e-09/[AJ] KOG0123 Polyadenylate-binding protein (RRM superfamily)	biological_process:GO:0006260//DNA replication;cellular_component:GO:0005634//nucleus;
XM_016741442.1_dup1	XP_016603634.1/1.8e-238/Zinc finger, RING-type [Penicillium expansum] >KGO45365.1 Zinc finger, RING-type [Penicillium expansum] >KGO63153.1 Zinc finger, RING-type [Penicillium expansum] >KGO72609.1 Zinc finger, RING-type [Penicillium expansum]	XM_016741442.1/0/Penicillium expansum Zinc finger, RING-type (PEX2_041670), partial mRNA	sp|Q4WZJ6|RAD18_ASPFU/2.1e-130/Postreplication repair E3 ubiquitin-protein ligase rad18 OS=Neosartorya fumigata (strain ATCC MYA-4609 / Af293 / CBS 101355 / FGSC A1100) GN=rad18 PE=3 SV=1	pcs:Pc21g19030/5.9e-215/Pc21g19030; K10627 E3 ubiquitin-protein ligase RAD18 [EC:2.3.2.27]	YCR066w/1.4e-28/[L] KOG0287 Postreplication repair protein RAD18	biological_process:GO:0006281//DNA repair;cellular_component:GO:0005634//nucleus;molecular_function:GO:0003684//damaged DNA binding;
XM_016741443.1_dup1	XP_016603635.1/5.4e-269/Snf7 [Penicillium expansum] >KGO63154.1 Snf7 [Penicillium expansum]	XM_016741443.1/0/Penicillium expansum Snf7 (PEX2_041680), partial mRNA	sp|O94730|YG0I_SCHPO/5.6e-29/Uncharacterized protein C1604.18c OS=Schizosaccharomyces pombe (strain 972 / ATCC 24843) GN=SPBC1604.18c PE=3 SV=1	pcs:Pc21g19040/2.2e-256/Pc21g19040; K15053 charged multivesicular body protein 7	SPBC1604.18c/1.3e-28/[S] KOG2911 Uncharacterized conserved protein	biological_process:GO:0007034//vacuolar transport;cellular_component:GO:0005622//intracellular;
XM_016741444.1_dup1	XP_016603636.1/8.3e-100/hypothetical protein PEX2_041690 [Penicillium expansum] >KGO45363.1 hypothetical protein PEXP_059770 [Penicillium expansum] >KGO63155.1 hypothetical protein PEX2_041690 [Penicillium expansum] >KGO72607.1 hypothetical protein PEX1_058290 [Penicillium expansum]	XM_016741444.1/0/Penicillium expansum hypothetical protein (PEX2_041690), partial mRNA	NA	NA	NA	NA
XM_016741445.1_dup1	XP_016603637.1/0.0e+00/TRAPP III complex, Trs85 [Penicillium expansum] >KGO45362.1 TRAPP III complex, Trs85 [Penicillium expansum] >KGO63156.1 TRAPP III complex, Trs85 [Penicillium expansum] >KGO72606.1 TRAPP III complex, Trs85 [Penicillium expansum]	XM_016741445.1/0/Penicillium expansum TRAPP III complex, Trs85 (PEX2_041700), partial mRNA	sp|O74748|TR852_SCHPO/1.4e-63/Transport protein particle subunit trs85-2 OS=Schizosaccharomyces pombe (strain 972 / ATCC 24843) GN=trs85-2 PE=3 SV=1	pcs:Pc21g19050/0.0e+00/Pc21g19050; K20305 trafficking protein particle complex subunit 8	SPBC1734.07c/3.2e-63/[D] KOG1938 Protein with predicted involvement in meiosis (GSG1)	NA
XM_016741446.1_dup1	XP_016603638.1/0.0e+00/Protein of unknown function DUF2454 [Penicillium expansum] >KGO45361.1 Protein of unknown function DUF2454 [Penicillium expansum] >KGO63157.1 Protein of unknown function DUF2454 [Penicillium expansum] >KGO72605.1 Protein of unknown function DUF2454 [Penicillium expansum]	XM_016741446.1/0/Penicillium expansum Protein of unknown function DUF2454 (PEX2_041710), partial mRNA	sp|Q9P4S5|CCA1_CANGA/3.2e-80/CCA tRNA nucleotidyltransferase, mitochondrial OS=Candida glabrata (strain ATCC 2001 / CBS 138 / JCM 3761 / NBRC 0622 / NRRL Y-65) GN=CCA1 PE=1 SV=2	lth:KLTH0G14432g/1.9e-82/KLTH0G14432p; K00974 tRNA nucleotidyltransferase (CCA-adding enzyme) [EC:2.7.7.72 3.1.3.- 3.1.4.-]	SPAC1093.04c/9.6e-72/[J] KOG2159 tRNA nucleotidyltransferase/poly(A) polymerase	biological_process:GO:0006396//RNA processing;molecular_function:GO:0003723//RNA binding;GO:0016779//nucleotidyltransferase activity;
XM_016741447.1_dup1	XP_016603639.1/0.0e+00/Synaptojanin, N-terminal [Penicillium expansum] >KGO45360.1 Synaptojanin, N-terminal [Penicillium expansum] >KGO63158.1 Synaptojanin, N-terminal [Penicillium expansum]	XM_016741447.1/0/Penicillium expansum Synaptojanin, N-terminal (PEX2_041720), partial mRNA	sp|P42837|FIG4_YEAST/7.6e-190/Polyphosphoinositide phosphatase OS=Saccharomyces cerevisiae (strain ATCC 204508 / S288c) GN=FIG4 PE=1 SV=1	pcs:Pc21g19080/0.0e+00/Pc21g19080; K22913 phosphatidylinositol 3,5-bisphosphate 5-phosphatase [EC:3.1.3.-]	YNL325c/1.7e-189/[I] KOG1888 Putative phosphoinositide phosphatase	molecular_function:GO:0042578//phosphoric ester hydrolase activity;
XM_016741448.1_dup1	XP_016603640.1/2.0e-72/hypothetical protein PEX2_041730 [Penicillium expansum] >KGO45359.1 hypothetical protein PEXP_059730 [Penicillium expansum] >KGO63159.1 hypothetical protein PEX2_041730 [Penicillium expansum] >KGO70746.1 hypothetical protein PEX1_057070 [Penicillium expansum]	XM_016741448.1/0/Penicillium expansum hypothetical protein (PEX2_041730), partial mRNA	NA	NA	NA	NA
XM_016741449.1_dup1	XP_016603641.1/7.6e-295/Peroxisome assembly protein 12 [Penicillium expansum] >KGO63160.1 Peroxisome assembly protein 12 [Penicillium expansum]	XM_016741449.1/0/Penicillium expansum Peroxisome assembly protein 12 (PEX2_041740), partial mRNA	sp|C8VCP8|PEX12_EMENI/1.2e-215/Peroxisome assembly protein 12 OS=Emericella nidulans (strain FGSC A4 / ATCC 38163 / CBS 112.46 / NRRL 194 / M139) GN=PEX12 PE=3 SV=1	pcs:Pc21g19110/6.6e-285/peroxisome assembly protein Pex12-Penicillium chrysogenum; K13345 peroxin-12	Hs4505721/3.1e-22/[O] KOG0826 Predicted E3 ubiquitin ligase involved in peroxisome organization	biological_process:GO:0006625//protein targeting to peroxisome;cellular_component:GO:0005779//integral component of peroxisomal membrane;molecular_function:GO:0008022//protein C-terminus binding;GO:0008270//zinc ion binding;
XM_016741450.1_dup1	XP_016603642.1/0.0e+00/hypothetical protein PEX2_041750 [Penicillium expansum] >KGO45357.1 hypothetical protein PEXP_059710 [Penicillium expansum] >KGO63161.1 hypothetical protein PEX2_041750 [Penicillium expansum] >KGO70748.1 hypothetical protein PEX1_057090 [Penicillium expansum]	XM_016741450.1/0/Penicillium expansum hypothetical protein (PEX2_041750), partial mRNA	sp|B6HIP5|ATP25_PENRW/0.0e+00/ATPase synthesis protein 25, mitochondrial OS=Penicillium rubens (strain ATCC 28089 / DSM 1075 / NRRL 1951 / Wisconsin 54-1255) GN=atp25 PE=3 SV=1	ani:AN7306.2/1.0e-126/hypothetical protein; K13345 peroxin-12	NA	NA
XM_016741451.1_dup1	KGO45356.1/1.5e-306/Uncharacterized protein PEXP_059700 [Penicillium expansum]	XM_016741451.1/0/Penicillium expansum Uncharacterized protein (PEX2_041760), partial mRNA	sp|G0S488|NMD3_CHATD/2.0e-178/60S ribosomal export protein NMD3 OS=Chaetomium thermophilum (strain DSM 1495 / CBS 144.50 / IMI 039719) GN=NMD3 PE=3 SV=2	pcs:Pc21g19130/4.5e-284/Pc21g19130; K07562 nonsense-mediated mRNA decay protein 3	YHR170w/1.4e-163/[J] KOG2613 NMD protein affecting ribosome stability and mRNA decay	biological_process:GO:0015031//protein transport;cellular_component:GO:0005634//nucleus;GO:0005737//cytoplasm;
XM_016741452.1_dup1	XP_016603644.1/9.5e-185/Nucleotide-binding, alpha-beta plait [Penicillium expansum] >KGO45355.1 Nucleotide-binding, alpha-beta plait [Penicillium expansum] >KGO63163.1 Nucleotide-binding, alpha-beta plait [Penicillium expansum] >KGO72100.1 Nucleotide-binding, alpha-beta plait [Penicillium expansum]	XM_016741452.1/0/Penicillium expansum Nucleotide-binding, alpha-beta plait (PEX2_041770), partial mRNA	sp|Q2UB17|ESF2_ASPOR/1.3e-93/Pre-rRNA-processing protein esf2 OS=Aspergillus oryzae (strain ATCC 42149 / RIB 40) GN=esf2 PE=3 SV=1	pcs:Pc21g19150/1.1e-166/Pc21g19150; K14785 ESF2/ABP1 family protein	SPBC28E12.05/4.8e-40/[K] KOG3152 TBP-binding protein, activator of basal transcription (contains rrm motif)	molecular_function:GO:0003676//nucleic acid binding;
XM_016741453.1_dup1	XP_016603645.1/9.1e-230/Mitochondrial carrier protein [Penicillium expansum] >KGO45354.1 Mitochondrial carrier protein [Penicillium expansum] >KGO63164.1 Mitochondrial carrier protein [Penicillium expansum] >KGO72099.1 Mitochondrial carrier protein [Penicillium expansum]	XM_016741453.1/0/Penicillium expansum Mitochondrial carrier protein (PEX2_041780), partial mRNA	sp|P38702|LEU5_YEAST/7.1e-86/Mitochondrial carrier protein LEU5 OS=Saccharomyces cerevisiae (strain ATCC 204508 / S288c) GN=LEU5 PE=3 SV=1	pcs:Pc21g19160/1.1e-216/Pc21g19160; K15084 solute carrier family 25 (mitochondrial carrier protein), member 16	YHR002w/1.6e-85/[C] KOG0752 Mitochondrial solute carrier protein	biological_process:GO:0055085//transmembrane transport;cellular_component:GO:0016021//integral component of membrane;
XM_016741454.1_dup1	XP_016603646.1/0.0e+00/WSTF/Acf1/Cbp146 [Penicillium expansum] >KGO45353.1 WSTF/Acf1/Cbp146 [Penicillium expansum] >KGO63165.1 WSTF/Acf1/Cbp146 [Penicillium expansum] >KGO72098.1 WSTF/Acf1/Cbp146 [Penicillium expansum]	XM_016741454.1/0/Penicillium expansum WSTF/Acf1/Cbp146 (PEX2_041790), partial mRNA	sp|P53125|ITC1_YEAST/6.7e-37/Imitation switch two complex protein 1 OS=Saccharomyces cerevisiae (strain ATCC 204508 / S288c) GN=ITC1 PE=1 SV=1	bze:COCCADRAFT_86069/1.9e-166/glycosyltransferase family 57 protein; K03849 alpha-1,3-glucosyltransferase [EC:2.4.1.265]	YGL133w/1.5e-36/[B] KOG1245 Chromatin remodeling complex WSTF-ISWI, large subunit (contains heterochromatin localization, PHD and BROMO domains)	cellular_component:GO:0005634//nucleus;
XM_016741455.1_dup1	OQD75117.1/2.7e-271/hypothetical protein PENDEC_c008G04128 [Penicillium decumbens]	XM_016741455.1/0/Penicillium expansum Glycosyl transferase, ALG6/ALG8 (PEX2_041800), partial mRNA	sp|Q2UB20|ALG8_ASPOR/2.3e-259/Dolichyl pyrophosphate Glc1Man9GlcNAc2 alpha-1,3-glucosyltransferase OS=Aspergillus oryzae (strain ATCC 42149 / RIB 40) GN=alg8 PE=3 SV=1	act:ACLA_075700/2.0e-260/dolichyl glycosyltransferase; K03849 alpha-1,3-glucosyltransferase [EC:2.4.1.265]	SPAC17C9.07/4.2e-152/[K] KOG2576 Glucosyltransferase - Alg8p	NA
XM_016741456.1_dup1	XP_016603648.1/3.5e-240/Concanavalin A-like lectin/glucanase, subgroup [Penicillium expansum] >KGO45351.1 Concanavalin A-like lectin/glucanase, subgroup [Penicillium expansum] >KGO63167.1 Concanavalin A-like lectin/glucanase, subgroup [Penicillium expansum] >KGO72096.1 Concanavalin A-like lectin/glucanase, subgroup [Penicillium expansum]	XM_016741456.1/0/Penicillium expansum Concanavalin A-like lectin/glucanase, subgroup (PEX2_041810), partial mRNA	sp|P32323|AGA1_YEAST/2.8e-13/A-agglutinin anchorage subunit OS=Saccharomyces cerevisiae (strain ATCC 204508 / S288c) GN=AGA1 PE=1 SV=1	pcs:Pc21g19190/9.7e-221/Pc21g19190; K10080 lectin, mannose-binding 1	7301116/1.1e-12/[U] KOG3839 Lectin VIP36, involved in the transport of glycoproteins carrying high mannose-type glycans	cellular_component:GO:0016021//integral component of membrane;molecular_function:GO:0030246//carbohydrate binding;
XM_016741457.1_dup1	XP_016603649.1/0.0e+00/Zinc finger, PHD-finger [Penicillium expansum] >KGO45350.1 Zinc finger, PHD-finger [Penicillium expansum] >KGO63168.1 Zinc finger, PHD-finger [Penicillium expansum] >KGO72095.1 Zinc finger, PHD-finger [Penicillium expansum]	XM_016741457.1/0/Penicillium expansum Zinc finger, PHD-finger (PEX2_041820), partial mRNA	sp|Q09698|YA27_SCHPO/1.0e-26/Uncharacterized protein C2F7.07c OS=Schizosaccharomyces pombe (strain 972 / ATCC 24843) GN=SPAC2F7.07c PE=4 SV=1	ncr:NCU01238/4.2e-09/PHD transcription factor; K11446 histone demethylase JARID1 [EC:1.14.11.-]	SPAC2F7.07c/2.4e-26/[R] KOG4299 PHD Zn-finger protein	molecular_function:GO:0046872//metal ion binding;
XM_016741458.1_dup1	OQE77666.1/1.2e-218/hypothetical protein PENNAL_c0059G09060 [Penicillium nalgiovense]	XM_016741458.1/0/Penicillium expansum Winged helix-turn-helix transcription repressor DNA-binding (PEX2_041830), partial mRNA	sp|Q09184|CDB4_SCHPO/5.6e-67/Curved DNA-binding protein OS=Schizosaccharomyces pombe (strain 972 / ATCC 24843) GN=cdb4 PE=1 SV=1	afm:AFUA_2G16820/5.5e-189/curved DNA-binding protein (42 kDa protein); K01265 methionyl aminopeptidase [EC:3.4.11.18]	SPAC23H4.09/1.3e-66/[R] KOG2776 Metallopeptidase	cellular_component:GO:0005634//nucleus;GO:0005829//cytosol;molecular_function:GO:0003677//DNA binding;
XM_016741459.1_dup1	XP_016603651.1/1.4e-157/Endonuclease/exonuclease/phosphatase [Penicillium expansum] >KGO63170.1 Endonuclease/exonuclease/phosphatase [Penicillium expansum]	XM_016741459.1/0/Penicillium expansum Endonuclease/exonuclease/phosphatase (PEX2_041840), partial mRNA	NA	NA	NA	molecular_function:GO:0004527//exonuclease activity;GO:0004519//endonuclease activity;
XM_016741460.1_dup1	XP_016603652.1/0.0e+00/Uncharacterized protein PEX2_041850 [Penicillium expansum] >KGO45347.1 Uncharacterized protein PEXP_059610 [Penicillium expansum] >KGO63171.1 Uncharacterized protein PEX2_041850 [Penicillium expansum] >KGO72092.1 Uncharacterized protein PEX1_022900 [Penicillium expansum]	XM_016741460.1/0/Penicillium expansum Uncharacterized protein (PEX2_041850), partial mRNA	sp|Q09699|SNF5_SCHPO/6.8e-56/SWI/SNF chromatin-remodeling complex subunit snf5 OS=Schizosaccharomyces pombe (strain 972 / ATCC 24843) GN=snf5 PE=1 SV=1	pcs:Pc21g19240/0.0e+00/Pc21g19240; K11648 SWI/SNF-related matrix-associated actin-dependent regulator of chromatin subfamily B member 1	SPAC2F7.08c/1.5e-55/[BK] KOG1649 SWI-SNF chromatin remodeling complex, Snf5 subunit	biological_process:GO:0006338//chromatin remodeling;cellular_component:GO:0000228//nuclear chromosome;
XM_016741461.1_dup1	XP_016603653.1/0.0e+00/Armadillo-like helical [Penicillium expansum] >KGO63172.1 Armadillo-like helical [Penicillium expansum]	XM_016741461.1/0/Penicillium expansum Armadillo-like helical (PEX2_041860), partial mRNA	sp|Q9HFF5|PDS5_SCHPO/1.9e-83/Sister chromatid cohesion protein pds5 OS=Schizosaccharomyces pombe (strain 972 / ATCC 24843) GN=pds5 PE=1 SV=1	afm:AFUA_2G16850/0.0e+00/sister chromatid cohesion and DNA repair protein (BimD); K11267 sister chromatid cohesion protein PDS5	SPAC110.02/4.2e-83/[D] KOG1525 Sister chromatid cohesion complex Cohesin, subunit PDS5	NA
XM_016741462.1_dup1	XP_016603654.1/5.9e-295/Major facilitator superfamily domain, general substrate transporter [Penicillium expansum] >KGO63173.1 Major facilitator superfamily domain, general substrate transporter [Penicillium expansum] >KGO72090.1 Major facilitator superfamily domain, general substrate transporter [Penicillium expansum]	XM_016741462.1/0/Penicillium expansum Major facilitator superfamily domain, general substrate transporter (PEX2_041870), partial mRNA	sp|A0A161CLJ6|MRR1_MONRU/3.5e-183/Citrinin biosynthesis cluster MFS transporter mrr1 OS=Monascus ruber GN=mrr1 PE=3 SV=1	tml:GSTUM_00008131001/6.0e-124/hypothetical protein; K08157 MFS transporter, DHA1 family, multidrug resistance protein	SPBC36.03c/1.0e-110/[R] KOG0255 Synaptic vesicle transporter SVOP and related transporters (major facilitator superfamily)	biological_process:GO:0055085//transmembrane transport;cellular_component:GO:0016021//integral component of membrane;
XM_016741463.1_dup1	XP_016603655.1/0.0e+00/ATPase, AAA-type, core [Penicillium expansum] >KGO45344.1 ATPase, AAA-type, core [Penicillium expansum] >KGO63174.1 ATPase, AAA-type, core [Penicillium expansum] >KGO72089.1 ATPase, AAA-type, core [Penicillium expansum]	XM_016741463.1/0/Penicillium expansum ATPase, AAA-type, core (PEX2_041880), partial mRNA	sp|Q5AWS6|CDC48_EMENI/0.0e+00/Cell division control protein 48 OS=Emericella nidulans (strain FGSC A4 / ATCC 38163 / CBS 112.46 / NRRL 194 / M139) GN=cdc48 PE=1 SV=2	pdp:PDIP_38040/0.0e+00/Cdc48p; K13525 transitional endoplasmic reticulum ATPase	YDL126c/0.0e+00/[O] KOG0730 AAA+-type ATPase	molecular_function:GO:0016787//hydrolase activity;GO:0005524//ATP binding;
XM_016741464.1_dup1	XP_016603656.1/2.0e-173/Peroxisomal biogenesis factor 11 [Penicillium expansum] >KGO45343.1 Peroxisomal biogenesis factor 11 [Penicillium expansum] >KGO63175.1 Peroxisomal biogenesis factor 11 [Penicillium expansum] >KGO72088.1 Peroxisomal biogenesis factor 11 [Penicillium expansum]	XM_016741464.1/0/Penicillium expansum Peroxisomal biogenesis factor 11 (PEX2_041890), partial mRNA	sp|Q10346|YDA4_SCHPO/7.1e-06/Uncharacterized protein C1F12.04c OS=Schizosaccharomyces pombe (strain 972 / ATCC 24843) GN=SPAC1F12.04c PE=4 SV=1	NA	NA	biological_process:GO:0016559//peroxisome fission;cellular_component:GO:0005779//integral component of peroxisomal membrane;
XM_016741465.1_dup1	XP_016603657.1/2.3e-83/hypothetical protein PEX2_041900 [Penicillium expansum] >KGO45342.1 hypothetical protein PEXP_059560 [Penicillium expansum] >KGO63176.1 hypothetical protein PEX2_041900 [Penicillium expansum] >KGO72087.1 hypothetical protein PEX1_022850 [Penicillium expansum]	XM_016741465.1/0/Penicillium expansum hypothetical protein (PEX2_041900), partial mRNA	NA	NA	NA	NA
XM_016741466.1_dup1	XP_016603658.1/3.0e-132/Mpv17/PMP22 [Penicillium expansum] >KGO45341.1 Mpv17/PMP22 [Penicillium expansum] >KGO63177.1 Mpv17/PMP22 [Penicillium expansum] >KGO72086.1 Mpv17/PMP22 [Penicillium expansum]	XM_016741466.1/0/Penicillium expansum Mpv17/PMP22 (PEX2_041910), partial mRNA	sp|Q2TXA2|SYM1_ASPOR/7.0e-09/Protein sym1 OS=Aspergillus oryzae (strain ATCC 42149 / RIB 40) GN=sym1 PE=3 SV=1	ang:ANI_1_196104/1.3e-07/An12g01340; protein sym1; K13348 protein Mpv17	At4g04470/5.6e-14/[R] KOG1944 Peroxisomal membrane protein MPV17 and related proteins	cellular_component:GO:0016021//integral component of membrane;
XM_016741467.1_dup1	XP_016603659.1/5.6e-159/Defective-in-cullin neddylation protein [Penicillium expansum] >KGO45340.1 Defective-in-cullin neddylation protein [Penicillium expansum] >KGO63178.1 Defective-in-cullin neddylation protein [Penicillium expansum] >KGO72085.1 Defective-in-cullin neddylation protein [Penicillium expansum]	XM_016741467.1/0/Penicillium expansum Defective-in-cullin neddylation protein (PEX2_041920), partial mRNA	sp|Q5AWS1|DCN1_EMENI/4.7e-94/Defective in cullin neddylation protein 1 OS=Emericella nidulans (strain FGSC A4 / ATCC 38163 / CBS 112.46 / NRRL 194 / M139) GN=dcn1 PE=3 SV=1	pcs:Pc21g19310/8.9e-151/Pc21g19310; K17822 DCN1-like protein 1/2	At3g12760/3.7e-22/[S] KOG3077 Uncharacterized conserved protein	NA
XM_016741468.1_dup1	XP_016603660.1/7.1e-97/Pseudouridine synthase/archaeosine transglycosylase [Penicillium expansum] >KGO45339.1 Pseudouridine synthase/archaeosine transglycosylase [Penicillium expansum] >KGO63179.1 Pseudouridine synthase/archaeosine transglycosylase [Penicillium expansum] >KGO72084.1 Pseudouridine synthase/archaeosine transglycosylase [Penicillium expansum]	XM_016741468.1/0/Penicillium expansum Pseudouridine synthase/archaeosine transglycosylase (PEX2_041930), partial mRNA	sp|Q08962|NIP7_YEAST/4.5e-56/60S ribosome subunit biogenesis protein NIP7 OS=Saccharomyces cerevisiae (strain ATCC 204508 / S288c) GN=NIP7 PE=1 SV=1	pdp:PDIP_38090/3.4e-93/Nip7p; K07565 60S ribosome subunit biogenesis protein NIP7	YPL211w/1.0e-55/[J] KOG3492 Ribosome biogenesis protein NIP7	biological_process:GO:0042255//ribosome assembly;cellular_component:GO:0005634//nucleus;molecular_function:GO:0003723//RNA binding;
XM_016741469.1_dup1	XP_016603661.1/0.0e+00/Nucleolar complex-associated protein 3 [Penicillium expansum] >KGO45338.1 Nucleolar complex-associated protein 3 [Penicillium expansum] >KGO63180.1 Nucleolar complex-associated protein 3 [Penicillium expansum] >KGO72083.1 Nucleolar complex-associated protein 3 [Penicillium expansum]	XM_016741469.1/0/Penicillium expansum Nucleolar complex-associated protein 3 (PEX2_041940), partial mRNA	sp|O94288|NOC3_SCHPO/1.6e-93/Nucleolar complex-associated protein 3 OS=Schizosaccharomyces pombe (strain 972 / ATCC 24843) GN=noc3 PE=1 SV=1	pcs:Pc21g19330/0.0e+00/Pc21g19330; K14834 nucleolar complex protein 3	SPBC887.03c/3.5e-93/[JU] KOG2153 Protein involved in the nuclear export of pre-ribosomes	NA
XM_016741470.1_dup1	XP_016603662.1/0.0e+00/hypothetical protein PEX2_041950 [Penicillium expansum] >KGO45337.1 hypothetical protein PEXP_059510 [Penicillium expansum] >KGO63181.1 hypothetical protein PEX2_041950 [Penicillium expansum] >KGO67005.1 hypothetical protein PEX1_084840 [Penicillium expansum]	XM_016741470.1/0/Penicillium expansum hypothetical protein (PEX2_041950), partial mRNA	sp|P08640|FLO11_YEAST/2.9e-12/Flocculation protein FLO11 OS=Saccharomyces cerevisiae (strain ATCC 204508 / S288c) GN=FLO11 PE=1 SV=2	sce:YIR019C/4.0e-11/FLO11, MUC1, STA4; Flo11p; K19851 flocculation protein FLO11	Hs4557441/3.3e-08/[T] KOG4743 Cyclin-dependent kinase inhibitor	NA
XM_016741471.1_dup1	OWB56882.1/6.5e-176/hypothetical protein B5S28_g2797 [[Candida] boidinii]	XM_016741471.1/0/Penicillium expansum hypothetical protein (PEX2_041960), partial mRNA	sp|Q96WV6|YHU2_SCHPO/5.2e-106/Uncharacterized threonine-rich GPI-anchored glycoprotein PJ4664.02 OS=Schizosaccharomyces pombe (strain 972 / ATCC 24843) GN=SPBPJ4664.02 PE=3 SV=1	slb:AWJ20_2650/1.8e-151/HKR1; Hkr1p; K22020 mucin-19	Hs22056571/2.6e-121/[S] LSE0569 H Uncharacterized protein	biological_process:GO:0005975//carbohydrate metabolic process;cellular_component:GO:0005576//extracellular region;molecular_function:GO:0030248//cellulose binding;
XM_016741472.1_dup1	XP_016603664.1/0.0e+00/sulfate anion transporter [Penicillium expansum] >KGO63183.1 sulfate anion transporter [Penicillium expansum]	XM_016741472.1/0/Penicillium expansum sulfate anion transporter (PEX2_041970), partial mRNA	sp|P23622|CYS14_NEUCR/9.2e-213/Sulfate permease 2 OS=Neurospora crassa (strain ATCC 24698 / 74-OR23-1A / CBS 708.71 / DSM 1257 / FGSC 987) GN=cys-14 PE=2 SV=3	pdp:PDIP_38120/0.0e+00/SutA; K14708 solute carrier family 26 (sodium-independent sulfate anion transporter), member 11	SPBC3H7.02/6.8e-171/[P] KOG0236 Sulfate/bicarbonate/oxalate exchanger SAT-1 and related transporters (SLC26 family)	cellular_component:GO:0016021//integral component of membrane;molecular_function:GO:0008271//secondary active sulfate transmembrane transporter activity;
XM_016741473.1_dup1	XP_016603665.1/2.2e-14/hypothetical protein PEX2_041980 [Penicillium expansum] >KGO45334.1 hypothetical protein PEXP_059480 [Penicillium expansum] >KGO63184.1 hypothetical protein PEX2_041980 [Penicillium expansum] >KGO66684.1 hypothetical protein PEX1_097130 [Penicillium expansum]	XM_016741473.1/1.5224e-57/Penicillium expansum hypothetical protein (PEX2_041980), partial mRNA	NA	NA	NA	NA
XM_016741474.1_dup1	XP_014535646.1/1.1e-74/Putative ATP synthase protein 9 [Penicillium digitatum Pd1] >XP_016603666.1 ATPase, F0/V0 complex, subunit C [Penicillium expansum] >EKV16026.1 Putative ATP synthase protein 9 [Penicillium digitatum Pd1] >EKV18021.1 Putative ATP synthase protein 9 [Penicillium digitatum PHI26] >KGO45333.1 ATPase, F0/V0 complex, subunit C [Penicillium expansum] >KGO63185.1 ATPase, F0/V0 comp…	XM_016741474.1/0/Penicillium expansum ATPase, F0/V0 complex, subunit C (PEX2_041990), partial mRNA	sp|P16000|ATP9_EMENI/1.8e-47/ATP synthase subunit 9, mitochondrial OS=Emericella nidulans (strain FGSC A4 / ATCC 38163 / CBS 112.46 / NRRL 194 / M139) GN=atp9 PE=3 SV=2	pcs:Pc21g19380/2.2e-74/Pc21g19380; K02128 F-type H+-transporting ATPase subunit c	At1g68690/9.3e-15/[T] KOG1187 Serine/threonine protein kinase	biological_process:GO:0015986//ATP synthesis coupled proton transport;GO:0015991//ATP hydrolysis coupled proton transport;cellular_component:GO:0045263//proton-transporting ATP synthase complex, coupling factor F(o);GO:0016021//integral component of membrane;molecular_function:GO:0008289//lipid binding;GO:0015078//hydrogen ion transmembrane transporter activity;
XM_016741475.1_dup1	XP_016603667.1/6.5e-149/Protein of unknown function DUF1349 [Penicillium expansum] >KGO45332.1 Protein of unknown function DUF1349 [Penicillium expansum] >KGO63186.1 Protein of unknown function DUF1349 [Penicillium expansum] >KGO66682.1 Protein of unknown function DUF1349 [Penicillium expansum]	XM_016741475.1/0/Penicillium expansum Protein of unknown function DUF1349 (PEX2_042000), partial mRNA	sp|Q5AW46|Y7484_EMENI/1.5e-17/Uncharacterized protein AN7484 OS=Emericella nidulans (strain FGSC A4 / ATCC 38163 / CBS 112.46 / NRRL 194 / M139) GN=AN7484 PE=1 SV=1	ztr:MYCGRDRAFT_103574/5.9e-19/hypothetical protein; K09702 uncharacterized protein	NA	NA
XM_016741476.1_dup1	XP_016603668.1/6.3e-92/hypothetical protein PEX2_042010 [Penicillium expansum] >KGO63187.1 hypothetical protein PEX2_042010 [Penicillium expansum]	XM_016741476.1/0/Penicillium expansum hypothetical protein (PEX2_042010), partial mRNA	NA	NA	NA	NA
XM_016741477.1_dup1	XP_016603669.1/5.6e-215/hypothetical protein PEX2_042020 [Penicillium expansum] >KGO63188.1 hypothetical protein PEX2_042020 [Penicillium expansum]	XM_016741477.1/0/Penicillium expansum hypothetical protein (PEX2_042020), partial mRNA	NA	NA	NA	cellular_component:GO:0016021//integral component of membrane;
XM_016741478.1_dup1	XP_016603670.1/1.5e-66/PDZ-binding protein, CRIPT [Penicillium expansum] >KGO45329.1 PDZ-binding protein, CRIPT [Penicillium expansum] >KGO63189.1 PDZ-binding protein, CRIPT [Penicillium expansum] >KGO66920.1 PDZ-binding protein, CRIPT [Penicillium expansum]	XM_016741478.1/0/Penicillium expansum PDZ-binding protein, CRIPT (PEX2_042030), partial mRNA	NA	NA	At1g61780/1.3e-09/[Z] KOG3476 Microtubule-associated protein CRIPT	NA
XM_016741479.1_dup1	XP_016603671.1/1.4e-191/Ribosomal protein L46 [Penicillium expansum] >KGO63190.1 Ribosomal protein L46 [Penicillium expansum]	XM_016741479.1/0/Penicillium expansum Ribosomal protein L46 (PEX2_042040), partial mRNA	sp|P36528|RM17_YEAST/6.8e-34/54S ribosomal protein L17, mitochondrial OS=Saccharomyces cerevisiae (strain ATCC 204508 / S288c) GN=MRPL17 PE=1 SV=2	pcs:Pc21g19430/3.7e-186/Pc21g19430; K17427 large subunit ribosomal protein L46	YNL252c/1.5e-33/[J] KOG4548 Mitochondrial ribosomal protein L17	cellular_component:GO:0005840//ribosome;molecular_function:GO:0016787//hydrolase activity;
XM_016741480.1_dup1	XP_016603672.1/0.0e+00/Ribonuclease CAF1 [Penicillium expansum] >KGO45327.1 Ribonuclease CAF1 [Penicillium expansum] >KGO63191.1 Ribonuclease CAF1 [Penicillium expansum] >KGO66922.1 Ribonuclease CAF1 [Penicillium expansum]	XM_016741480.1/0/Penicillium expansum Ribonuclease CAF1 (PEX2_042050), partial mRNA	sp|O94386|YGS9_SCHPO/3.2e-20/Uncharacterized protein C29A10.09c OS=Schizosaccharomyces pombe (strain 972 / ATCC 24843) GN=SPBC29A10.09c PE=3 SV=1	pcs:Pc21g19440/1.8e-286/Pc21g19440; K01148 poly(A)-specific ribonuclease [EC:3.1.13.4]	SPBC29A10.09c/7.2e-20/[L] KOG1990 Poly(A)-specific exoribonuclease PARN	molecular_function:GO:0003676//nucleic acid binding;
XM_016741481.1_dup1	XP_016603673.1/8.8e-247/hypothetical protein PEX2_042060 [Penicillium expansum] >KGO63192.1 hypothetical protein PEX2_042060 [Penicillium expansum]	XM_016741481.1/0/Penicillium expansum hypothetical protein (PEX2_042060), partial mRNA	NA	NA	NA	NA
XM_016741482.1_dup1	XP_016603674.1/3.8e-147/Short-chain dehydrogenase/reductase SDR [Penicillium expansum] >KGO45325.1 Short-chain dehydrogenase/reductase SDR [Penicillium expansum] >KGO63193.1 Short-chain dehydrogenase/reductase SDR [Penicillium expansum] >KGO66924.1 Short-chain dehydrogenase/reductase SDR [Penicillium expansum]	XM_016741482.1/0/Penicillium expansum Short-chain dehydrogenase/reductase SDR (PEX2_042070), partial mRNA	sp|Q9P7B4|YI13_SCHPO/9.3e-34/NADP-dependent 3-hydroxy acid dehydrogenase OS=Schizosaccharomyces pombe (strain 972 / ATCC 24843) GN=SPAC521.03 PE=1 SV=1	fme:FOMMEDRAFT_119257/1.0e-37/NAD-binding protein; K16066 3-hydroxy acid dehydrogenase / malonic semialdehyde reductase [EC:1.1.1.381 1.1.1.-]	7296705/8.3e-22/[R] KOG0725 Reductases with broad range of substrate specificities	NA
XM_016741483.1_dup1	XP_016603675.1/2.1e-101/hypothetical protein PEX2_042080 [Penicillium expansum] >KGO63194.1 hypothetical protein PEX2_042080 [Penicillium expansum]	XM_016741483.1/0/Penicillium expansum hypothetical protein (PEX2_042080), partial mRNA	NA	NA	NA	NA
XM_016741484.1_dup1	XP_016603676.1/3.4e-240/putative sodium bile acid cotransporter [Penicillium expansum] >KGO45323.1 putative sodium bile acid cotransporter [Penicillium expansum] >KGO63195.1 putative sodium bile acid cotransporter [Penicillium expansum]	XM_016741484.1/0/Penicillium expansum putative sodium bile acid cotransporter (PEX2_042090), partial mRNA	sp|Q05131|YMS4_YEAST/2.1e-61/Uncharacterized membrane protein YMR034C OS=Saccharomyces cerevisiae (strain ATCC 204508 / S288c) GN=YMR034C PE=1 SV=1	pcs:Pc21g19460/2.7e-215/Pc21g19460; K14347 solute carrier family 10 (sodium/bile acid cotransporter), member 7	YMR034c/4.8e-61/[R] KOG4821 Predicted Na+-dependent cotransporter	cellular_component:GO:0016021//integral component of membrane;
XM_016741485.1_dup1	OJJ47015.1/3.7e-157/hypothetical protein ASPZODRAFT_65092 [Penicilliopsis zonata CBS 506.65]	XM_016741485.1/0/Penicillium expansum Mitochondrial carrier protein (PEX2_042100), partial mRNA	sp|P33303|SFC1_YEAST/8.3e-98/Succinate/fumarate mitochondrial transporter OS=Saccharomyces cerevisiae (strain ATCC 204508 / S288c) GN=SFC1 PE=1 SV=2	pbl:PAAG_06563/7.9e-138/succinate/fumarate mitochondrial transporter; K15100 solute carrier family 25 (mitochondrial citrate transporter), member 1	YJR095w/1.9e-97/[C] KOG0756 Mitochondrial tricarboxylate/dicarboxylate carrier proteins	biological_process:GO:0055085//transmembrane transport;cellular_component:GO:0016021//integral component of membrane;
XM_016741486.1_dup1	XP_016603678.1/3.5e-204/Actin-binding, cofilin/tropomyosin type [Penicillium expansum] >KGO63197.1 Actin-binding, cofilin/tropomyosin type [Penicillium expansum] >KGO66928.1 Actin-binding, cofilin/tropomyosin type [Penicillium expansum]	XM_016741486.1/0/Penicillium expansum Actin-binding, cofilin/tropomyosin type (PEX2_042110), partial mRNA	sp|O94399|TWF1_SCHPO/8.7e-19/Twinfilin OS=Schizosaccharomyces pombe (strain 972 / ATCC 24843) GN=twf1 PE=1 SV=1	pcs:Pc21g19480/1.2e-169/Pc21g19480; K08870 twinfilin	SPCC126.06/2.0e-18/[W] KOG1747 Protein tyrosine kinase 9/actin monomer-binding protein	biological_process:GO:0030837//negative regulation of actin filament polymerization;cellular_component:GO:0005622//intracellular;molecular_function:GO:0003779//actin binding;
XM_016741487.1_dup1	XP_016603679.1/4.0e-194/Pinin/SDK/MemA protein [Penicillium expansum] >KGO45320.1 Pinin/SDK/MemA protein [Penicillium expansum] >KGO63198.1 Pinin/SDK/MemA protein [Penicillium expansum] >KGO66929.1 Pinin/SDK/MemA protein [Penicillium expansum]	XM_016741487.1/0/Penicillium expansum Pinin/SDK/MemA protein (PEX2_042120), partial mRNA	sp|Q10492|PNN1_SCHPO/5.5e-07/Pinin homolog 1 OS=Schizosaccharomyces pombe (strain 972 / ATCC 24843) GN=pnn1 PE=3 SV=1	mgl:MGL_1973/4.8e-08/hypothetical protein; K03243 translation initiation factor 5B	Hs17454269/9.2e-10/[Z] KOG3756 Pinin (desmosome-associated protein)	NA
XM_016741488.1_dup1	XP_001275972.1/1.7e-61/Pre-mRNA splicing factor ini1, putative [Aspergillus clavatus NRRL 1] >XP_002568941.1 Pc21g19500 [Penicillium rubens Wisconsin 54-1255] >XP_014535657.1 Pre-mRNA splicing factor ini1, putative [Penicillium digitatum Pd1] >XP_016603680.1 hypothetical protein PEX2_042130 [Penicillium expansum] >EAW14546.1 Pre-mRNA splicing factor ini1, putative [Aspergillus clavatus NRRL 1] >C…	XM_016741488.1/1.90105e-170/Penicillium expansum hypothetical protein (PEX2_042130), partial mRNA	sp|Q9UTB8|INI1_SCHPO/7.0e-49/Pre-mRNA-splicing factor ini1 OS=Schizosaccharomyces pombe (strain 972 / ATCC 24843) GN=ini1 PE=3 SV=1	pcs:Pc21g19500/1.1e-62/Pc21g19500; K12834 PHD finger-like domain-containing protein 5A	At2g30000/1.4e-49/[S] KOG1705 Uncharacterized conserved protein, contains CXXC motifs	biological_process:GO:0009410//response to xenobiotic stimulus;GO:0000245//spliceosomal complex assembly;cellular_component:GO:0005686//U2 snRNP;
XM_016741489.1_dup1	XP_016603681.1/2.6e-69/Mg2+ transporter protein, CorA-like/Zinc transport protein ZntB [Penicillium expansum] >KGO63200.1 Mg2+ transporter protein, CorA-like/Zinc transport protein ZntB [Penicillium expansum]	XM_016741489.1/0/Penicillium expansum Mg2+ transporter protein, CorA-like/Zinc transport protein ZntB (PEX2_042140), partial mRNA	NA	ang:ANI_1_1332094/1.5e-07/An11g10240; hypothetical protein; K17623 pseudouridine 5'-phosphatase [EC:3.1.3.96]	NA	cellular_component:GO:0016021//integral component of membrane;molecular_function:GO:0046873//metal ion transmembrane transporter activity;
XM_016741490.1_dup1	XP_016603682.1/8.3e-49/Antifungal protein [Penicillium expansum] >KGO45316.1 Antifungal protein [Penicillium expansum] >KGO63201.1 Antifungal protein [Penicillium expansum] >KGO66933.1 Antifungal protein [Penicillium expansum]	XM_016741490.1/7.90382e-149/Penicillium expansum Antifungal protein (PEX2_042150), partial mRNA	sp|P17737|AFP_ASPGI/6.9e-16/Antifungal protein OS=Aspergillus giganteus GN=afp PE=1 SV=2	NA	NA	NA
XM_016741491.1_dup1	XP_016603683.1/2.3e-208/Protein of unknown function DUF3632 [Penicillium expansum] >KGO63202.1 Protein of unknown function DUF3632 [Penicillium expansum] >KGO66934.1 Protein of unknown function DUF3632 [Penicillium expansum]	XM_016741491.1/0/Penicillium expansum Protein of unknown function DUF3632 (PEX2_042160), partial mRNA	NA	NA	NA	NA
XM_016741492.1_dup1	XP_016603684.1/2.9e-305/Pyridoxal phosphate-dependent transferase, major region, subdomain 1 [Penicillium expansum] >KGO63203.1 Pyridoxal phosphate-dependent transferase, major region, subdomain 1 [Penicillium expansum] >KGO66935.1 Pyridoxal phosphate-dependent transferase, major region, subdomain 1 [Penicillium expansum]	XM_016741492.1/0/Penicillium expansum Pyridoxal phosphate-dependent transferase, major region, subdomain 1 (PEX2_042170), partial mRNA	sp|D4AU29|SWNA_ARTBC/6.9e-110/Aminotransferase swnA OS=Arthroderma benhamiae (strain ATCC MYA-4681 / CBS 112371) GN=swnA PE=3 SV=1	afm:AFUA_2G13630/1.5e-122/aromatic aminotransferase Aro8; K00838 aromatic amino acid aminotransferase I / 2-aminoadipate transaminase [EC:2.6.1.57 2.6.1.39 2.6.1.27 2.6.1.5]	SPAC56E4.03/3.0e-84/[E] KOG0634 Aromatic amino acid aminotransferase and related proteins	biological_process:GO:0009058//biosynthetic process;molecular_function:GO:0016740//transferase activity;GO:0030170//pyridoxal phosphate binding;
XM_016741493.1_dup1	XP_016603685.1/0.0e+00/Thiamine pyrophosphate enzyme, C-terminal TPP-binding [Penicillium expansum] >KGO63204.1 Thiamine pyrophosphate enzyme, C-terminal TPP-binding [Penicillium expansum]	XM_016741493.1/0/Penicillium expansum Thiamine pyrophosphate enzyme, C-terminal TPP-binding (PEX2_042180), partial mRNA	sp|P51844|PDC_ASPPA/3.1e-156/Pyruvate decarboxylase OS=Aspergillus parasiticus GN=pdcA PE=3 SV=1	pcs:Pc18g01490/3.1e-201/Pc18g01490; K01568 pyruvate decarboxylase [EC:4.1.1.1]	YLR044c/2.9e-101/[EH] KOG1184 Thiamine pyrophosphate-requiring enzyme	molecular_function:GO:0000287//magnesium ion binding;GO:0016831//carboxy-lyase activity;GO:0030976//thiamine pyrophosphate binding;
XM_016741494.1_dup1	XP_016603686.1/6.1e-192/hypothetical protein PEX2_042190 [Penicillium expansum] >KGO63205.1 hypothetical protein PEX2_042190 [Penicillium expansum] >KGO66937.1 hypothetical protein PEX1_077800 [Penicillium expansum]	XM_016741494.1/0/Penicillium expansum hypothetical protein (PEX2_042190), partial mRNA	NA	ncr:NCU02924/2.1e-61/epoxide hydrolase; K08726 soluble epoxide hydrolase / lipid-phosphate phosphatase [EC:3.3.2.10 3.1.3.76]	Hs14743830_2/9.8e-33/[I] KOG4178 Soluble epoxide hydrolase	molecular_function:GO:0003824//catalytic activity;
XM_016741495.1_dup1	XP_016603687.1/3.3e-235/Saccharopine dehydrogenase / Homospermidine synthase [Penicillium expansum] >KGO45311.1 Saccharopine dehydrogenase / Homospermidine synthase [Penicillium expansum] >KGO63206.1 Saccharopine dehydrogenase / Homospermidine synthase [Penicillium expansum] >KGO66938.1 Saccharopine dehydrogenase / Homospermidine synthase [Penicillium expansum]	XM_016741495.1/0/Penicillium expansum Saccharopine dehydrogenase / Homospermidine synthase (PEX2_042200), partial mRNA	NA	NA	At5g39410/1.1e-25/[S] KOG2733 Uncharacterized membrane protein	cellular_component:GO:0016021//integral component of membrane;molecular_function:GO:0016491//oxidoreductase activity;
XM_016741496.1_dup1	XP_002568944.1/3.7e-46/Pc21g19530 [Penicillium rubens Wisconsin 54-1255] >XP_016603688.1 Ribosomal protein L37ae [Penicillium expansum] >CAP96850.1 Pc21g19530 [Penicillium rubens Wisconsin 54-1255] >KGO45310.1 Ribosomal protein L37ae [Penicillium expansum] >KGO63207.1 Ribosomal protein L37ae [Penicillium expansum] >KGO66939.1 Ribosomal protein L37ae [Penicillium expansum] >KOS43080.1 hypothetical…	XM_016741496.1/7.68227e-144/Penicillium expansum Ribosomal protein L37ae (PEX2_042210), partial mRNA	sp|P0CX25|RL43A_YEAST/7.6e-36/60S ribosomal protein L43-A OS=Saccharomyces cerevisiae (strain ATCC 204508 / S288c) GN=RPL43A PE=1 SV=1	pcs:Pc21g19530/2.4e-47/Pc21g19530; K02921 large subunit ribosomal protein L37Ae	YPR043w/1.7e-35/[J] KOG0402 60S ribosomal protein L37	biological_process:GO:0006412//translation;cellular_component:GO:0005840//ribosome;molecular_function:GO:0003735//structural constituent of ribosome;
XM_016741497.1_dup1	XP_016603689.1/0.0e+00/Zinc finger, PHD-finger [Penicillium expansum] >KGO63208.1 Zinc finger, PHD-finger [Penicillium expansum]	XM_016741497.1/0/Penicillium expansum Zinc finger, PHD-finger (PEX2_042220), partial mRNA	sp|O94400|YQF7_SCHPO/1.7e-26/PHD and RING finger domain-containing protein C126.07c OS=Schizosaccharomyces pombe (strain 972 / ATCC 24843) GN=SPCC126.07c PE=4 SV=1	cten:CANTEDRAFT_96316/2.8e-10/JmjC-domain-containing protein; K11446 histone demethylase JARID1 [EC:1.14.11.-]	SPCC126.07c/3.8e-26/[R] KOG0825 PHD Zn-finger protein	molecular_function:GO:0046872//metal ion binding;
XM_016741498.1_dup1	XP_016603690.1/6.4e-275/Major facilitator superfamily domain, general substrate transporter [Penicillium expansum] >KGO63209.1 Major facilitator superfamily domain, general substrate transporter [Penicillium expansum]	XM_016741498.1/0/Penicillium expansum Major facilitator superfamily domain, general substrate transporter (PEX2_042230), partial mRNA	sp|Q59Q30|GIT1_CANAL/9.3e-77/Glycerophosphoinositol permease 1 OS=Candida albicans (strain SC5314 / ATCC MYA-2876) GN=GIT1 PE=1 SV=1	ssck:SPSK_00497/5.8e-20/MFS transporter, PHS family, inorganic phosphate transporter; K08176 MFS transporter, PHS family, inorganic phosphate transporter	YCR098c/2.7e-76/[P] KOG0252 Inorganic phosphate transporter	cellular_component:GO:0016021//integral component of membrane;molecular_function:GO:0022857//transmembrane transporter activity;
XM_016741499.1_dup1	OQE04445.1/4.7e-306/hypothetical protein PENVUL_c033G06179 [Penicillium vulpinum]	XM_016741499.1/0/Penicillium expansum hypothetical protein (PEX2_042240), partial mRNA	sp|Q4WAZ0|PSOF_ASPFU/5.7e-99/Dual-functional monooxygenase/methyltransferase psoF OS=Neosartorya fumigata (strain ATCC MYA-4609 / Af293 / CBS 101355 / FGSC A1100) GN=psoF PE=1 SV=1	afm:AFUA_8G00440/7.9e-98/steroid monooxygenase; K22743 pseurotin biosynthesis epoxidase/methyltransferase	Hs4503761/7.5e-14/[Q] KOG1399 Flavin-containing monooxygenase	NA
XM_016741500.1_dup1	XP_016603692.1/0.0e+00/hypothetical protein PEX2_042250 [Penicillium expansum] >KGO63211.1 hypothetical protein PEX2_042250 [Penicillium expansum]	XM_016741500.1/0/Penicillium expansum hypothetical protein (PEX2_042250), partial mRNA	NA	NA	NA	NA
XM_016741501.1_dup1	CRL24609.1/4.3e-302/Sucrose/H+ symporter, plant [Penicillium camemberti]	XM_016741501.1/0/Penicillium expansum Major facilitator superfamily domain, general substrate transporter (PEX2_042260), partial mRNA	sp|A0A0N7D7C9|DHC2_ALTCI/6.1e-213/Dehydrocurvularin exporter OS=Alternaria cinerariae GN=Dhc2 PE=2 SV=1	afv:AFLA_104230/6.9e-206/MFS transporter, putative; K22134 MFS transporter, DHA2 family, glioxin efflux transporter	SPBC16A3.17c/1.8e-47/[R] KOG0254 Predicted transporter (major facilitator superfamily)	NA
XM_016741502.1_dup1	XP_016603512.1/0.0e+00/Polyketide synthase, KR [Penicillium expansum] >KGO63027.1 Polyketide synthase, KR [Penicillium expansum]	XM_016741502.1/0/Penicillium expansum Polyketide synthase, KR (PEX2_042270), partial mRNA	sp|A0A0N6WJC7|DHC4_ALTCI/9.3e-130/Dehydrocurvularin biosynthesis regulator OS=Alternaria cinerariae GN=Dhc4 PE=2 SV=1	pcs:Pc21g12440/9.5e-39/Pc21g12440; K15418 zearalenone synthase, highly reducing iterative type I polyketide synthase	NA	NA
XM_016741503.1_dup1	XP_016603513.1/2.9e-71/Polyketide synthase, KR [Penicillium expansum] >KGO63028.1 Polyketide synthase, KR [Penicillium expansum]	XM_016741503.1/0/Penicillium expansum Polyketide synthase, KR (PEX2_042280), partial mRNA	sp|A0A098D8A0|ZEA2_GIBZE/1.5e-19/Highly reducing polyketide synthase ZEA2 OS=Gibberella zeae (strain PH-1 / ATCC MYA-4620 / FGSC 9075 / NRRL 31084) GN=ZEA2 PE=2 SV=1	pcs:Pc21g12440/4.9e-28/Pc21g12440; K15418 zearalenone synthase, highly reducing iterative type I polyketide synthase	NA	molecular_function:GO:0031177//phosphopantetheine binding;GO:0008270//zinc ion binding;GO:0016491//oxidoreductase activity;
XM_016741504.1_dup1	XP_016603514.1/5.2e-296/Flavin amine oxidase [Penicillium expansum] >KGO63029.1 Flavin amine oxidase [Penicillium expansum]	XM_016741504.1/0/Penicillium expansum Flavin amine oxidase (PEX2_042290), partial mRNA	sp|P50264|FMS1_YEAST/1.0e-09/Polyamine oxidase FMS1 OS=Saccharomyces cerevisiae (strain ATCC 204508 / S288c) GN=FMS1 PE=1 SV=1	gtr:GLOTRDRAFT_82515/2.8e-134/flavin-containing polyamine oxidase; K13366 polyamine oxidase [EC:1.5.3.14 1.5.3.16 1.5.3.-]	At5g13700/2.0e-58/[Q] KOG0029 Amine oxidase	molecular_function:GO:0016491//oxidoreductase activity;
XM_016741505.1_dup1	XP_016603515.1/0.0e+00/Transcription factor, fungi [Penicillium expansum] >KGO40555.1 Transcription factor, fungi [Penicillium expansum] >KGO63030.1 Transcription factor, fungi [Penicillium expansum] >KGO67260.1 Transcription factor, fungi [Penicillium expansum]	XM_016741505.1/0/Penicillium expansum Transcription factor, fungi (PEX2_042300), partial mRNA	sp|B8NJG9|LEPE_ASPFN/1.4e-64/Transcription factor lepE OS=Aspergillus flavus (strain ATCC 200026 / FGSC A1120 / NRRL 3357 / JCM 12722 / SRRC 167) GN=lepB PE=3 SV=1	ure:UREG_06498/1.1e-34/hypothetical protein; K15385 aspyridone synthetase trans-acting enoyl reductase	NA	biological_process:GO:0006351//transcription, DNA-templated;cellular_component:GO:0005634//nucleus;molecular_function:GO:0003677//DNA binding;GO:0008270//zinc ion binding;
XM_016741506.1_dup1	XP_016603516.1/9.0e-244/Major facilitator superfamily domain, general substrate transporter [Penicillium expansum] >KGO40556.1 Major facilitator superfamily domain, general substrate transporter [Penicillium expansum] >KGO63031.1 Major facilitator superfamily domain, general substrate transporter [Penicillium expansum] >KGO67259.1 Major facilitator superfamily domain, general substrate transporte…	XM_016741506.1/0/Penicillium expansum Major facilitator superfamily domain, general substrate transporter (PEX2_042310), partial mRNA	sp|Q5ATG7|APDF_EMENI/4.4e-110/Aspyridones efflux protein apdF OS=Emericella nidulans (strain FGSC A4 / ATCC 38163 / CBS 112.46 / NRRL 194 / M139) GN=apdF PE=2 SV=1	mbe:MBM_09972/1.6e-56/hsp90-like protein; K11231 osomolarity two-component system, sensor histidine kinase SLN1 [EC:2.7.13.3]	YOR306c/1.1e-39/[G] KOG2504 Monocarboxylate transporter	biological_process:GO:0055085//transmembrane transport;cellular_component:GO:0016021//integral component of membrane;
XM_016741507.1_dup1	XP_016603517.1/4.2e-246/Protein of unknown function DUF3669, zinc finger protein [Penicillium expansum] >KGO40557.1 Protein of unknown function DUF3669, zinc finger protein [Penicillium expansum] >KGO63032.1 Protein of unknown function DUF3669, zinc finger protein [Penicillium expansum]	XM_016741507.1/0/Penicillium expansum Protein of unknown function DUF3669, zinc finger protein (PEX2_042320), partial mRNA	NA	NA	NA	NA
XM_016741508.1_dup1	XP_016603518.1/2.0e-122/hypothetical protein PEX2_042330 [Penicillium expansum] >KGO40558.1 hypothetical protein PEXP_070620 [Penicillium expansum] >KGO63033.1 hypothetical protein PEX2_042330 [Penicillium expansum] >KGO67257.1 hypothetical protein PEX1_035160 [Penicillium expansum]	XM_016741508.1/0/Penicillium expansum hypothetical protein (PEX2_042330), partial mRNA	NA	NA	NA	cellular_component:GO:0016021//integral component of membrane;
XM_016741509.1_dup1	XP_016603519.1/8.9e-160/Glycosyl transferase, family 8 [Penicillium expansum] >KGO40559.1 Glycosyl transferase, family 8 [Penicillium expansum] >KGO63034.1 Glycosyl transferase, family 8 [Penicillium expansum] >KGO67256.1 Glycosyl transferase, family 8 [Penicillium expansum]	XM_016741509.1/0/Penicillium expansum Glycosyl transferase, family 8 (PEX2_042340), partial mRNA	sp|Q4WBL2|GNT1_ASPFU/5.2e-72/Glucose N-acetyltransferase 1 OS=Neosartorya fumigata (strain ATCC MYA-4609 / Af293 / CBS 101355 / FGSC A1100) GN=gnt1 PE=3 SV=1	lbc:LACBIDRAFT_294883/2.1e-06/glycosyltransferase family 8 protein; K22809 inositol phosphorylceramide glucuronosyltransferase 1 [EC:2.4.1.-]	YOR320c/5.7e-10/[G] KOG1950 Glycosyl transferase, family 8 - glycogenin	biological_process:GO:0006487//protein N-linked glycosylation;cellular_component:GO:0005794//Golgi apparatus;molecular_function:GO:0008375//acetylglucosaminyltransferase activity;
XM_016741510.1_dup1	XP_016603520.1/0.0e+00/Peptidase aspartic [Penicillium expansum] >KGO63035.1 Peptidase aspartic [Penicillium expansum]	XM_016741510.1/0/Penicillium expansum Peptidase aspartic (PEX2_042350), partial mRNA	NA	NA	NA	cellular_component:GO:0016021//integral component of membrane;
XM_016741511.1_dup1	XP_016603521.1/0.0e+00/Major facilitator superfamily domain, general substrate transporter [Penicillium expansum] >KGO40561.1 Major facilitator superfamily domain, general substrate transporter [Penicillium expansum] >KGO63036.1 Major facilitator superfamily domain, general substrate transporter [Penicillium expansum] >KGO67254.1 Major facilitator superfamily domain, general substrate transporter…	XM_016741511.1/0/Penicillium expansum Major facilitator superfamily domain, general substrate transporter (PEX2_042360), partial mRNA	sp|P39932|STL1_YEAST/6.2e-162/Sugar transporter STL1 OS=Saccharomyces cerevisiae (strain ATCC 204508 / S288c) GN=STL1 PE=1 SV=2	dha:DEHA2C11374g/3.0e-57/DEHA2C11374p; K08139 MFS transporter, SP family, sugar:H+ symporter	YDR536w/1.4e-161/[R] KOG0254 Predicted transporter (major facilitator superfamily)	cellular_component:GO:0016021//integral component of membrane;
XM_016741512.1_dup1	XP_016603522.1/9.5e-75/hypothetical protein PEX2_042370 [Penicillium expansum] >KGO40562.1 hypothetical protein PEXP_070660 [Penicillium expansum] >KGO63037.1 hypothetical protein PEX2_042370 [Penicillium expansum] >KGO67253.1 hypothetical protein PEX1_035120 [Penicillium expansum]	XM_016741512.1/0/Penicillium expansum hypothetical protein (PEX2_042370), partial mRNA	NA	NA	NA	NA
XM_016741513.1_dup1	XP_016603523.1/5.3e-137/Glutamine amidotransferase type 1 [Penicillium expansum] >KGO63038.1 Glutamine amidotransferase type 1 [Penicillium expansum]	XM_016741513.1/0/Penicillium expansum Glutamine amidotransferase type 1 (PEX2_042380), partial mRNA	sp|Q09686|YA14_SCHPO/8.6e-15/Putative glutamine amidotransferase-like protein C13C5.04 OS=Schizosaccharomyces pombe (strain 972 / ATCC 24843) GN=SPAC13C5.04 PE=4 SV=1	afm:AFUA_4G03700/1.4e-14/GMP synthase; K01951 GMP synthase (glutamine-hydrolysing) [EC:6.3.5.2]	SPAC13C5.04/1.9e-14/[F] KOG3179 Predicted glutamine synthetase	biological_process:GO:0006541//glutamine metabolic process;molecular_function:GO:0016740//transferase activity;
XM_016741514.1_dup1	XP_016603524.1/0.0e+00/Transcription factor, fungi [Penicillium expansum] >KGO40564.1 Transcription factor, fungi [Penicillium expansum] >KGO63039.1 Transcription factor, fungi [Penicillium expansum] >KGO67251.1 Transcription factor, fungi [Penicillium expansum]	XM_016741514.1/0/Penicillium expansum Transcription factor, fungi (PEX2_042390), partial mRNA	sp|Q9US36|KLF1_SCHPO/9.8e-07/Zinc finger protein klf1 OS=Schizosaccharomyces pombe (strain 972 / ATCC 24843) GN=klf1 PE=2 SV=1	NA	SPAC1039.05c/2.2e-06/[R] KOG1721 FOG: Zn-finger	biological_process:GO:0006351//transcription, DNA-templated;cellular_component:GO:0005634//nucleus;molecular_function:GO:0003677//DNA binding;GO:0008270//zinc ion binding;
XM_016741515.1_dup1	XP_016603525.1/8.4e-68/hypothetical protein PEX2_042400 [Penicillium expansum] >KGO40565.1 hypothetical protein PEXP_070690 [Penicillium expansum] >KGO63040.1 hypothetical protein PEX2_042400 [Penicillium expansum] >KGO67250.1 hypothetical protein PEX1_035090 [Penicillium expansum]	XM_016741515.1/0/Penicillium expansum hypothetical protein (PEX2_042400), partial mRNA	NA	NA	NA	NA
XM_016741516.1_dup1	XP_016603526.1/4.3e-207/Polyketide synthase, enoylreductase [Penicillium expansum] >KGO40566.1 Polyketide synthase, enoylreductase [Penicillium expansum] >KGO63041.1 Polyketide synthase, enoylreductase [Penicillium expansum] >KGO67249.1 Polyketide synthase, enoylreductase [Penicillium expansum]	XM_016741516.1/0/Penicillium expansum Polyketide synthase, enoylreductase (PEX2_042410), partial mRNA	sp|Q07288|ADH1_KLUMA/2.1e-41/Alcohol dehydrogenase 1 OS=Kluyveromyces marxianus GN=ADH1 PE=3 SV=1	psco:LY89DRAFT_636274/1.1e-50/GroES-like protein; K13953 alcohol dehydrogenase, propanol-preferring [EC:1.1.1.1]	CE12214/5.8e-39/[Q] KOG0023 Alcohol dehydrogenase, class V	molecular_function:GO:0016491//oxidoreductase activity;
XM_016741517.1_dup1	XP_016603527.1/5.6e-290/Major facilitator superfamily domain, general substrate transporter [Penicillium expansum] >KGO40567.1 Major facilitator superfamily domain, general substrate transporter [Penicillium expansum] >KGO63042.1 Major facilitator superfamily domain, general substrate transporter [Penicillium expansum]	XM_016741517.1/0/Penicillium expansum Major facilitator superfamily domain, general substrate transporter (PEX2_042420), partial mRNA	sp|O74923|YJ7D_SCHPO/1.4e-72/Uncharacterized transporter C757.13 OS=Schizosaccharomyces pombe (strain 972 / ATCC 24843) GN=SPCC757.13 PE=3 SV=1	cot:CORT_0A08950/5.5e-66/Dal9 allantoate permease; K08192 MFS transporter, ACS family, allantoate permease	SPCC757.13/3.2e-72/[G] KOG2533 Permease of the major facilitator superfamily	biological_process:GO:0055085//transmembrane transport;cellular_component:GO:0016021//integral component of membrane;
XM_016741518.1_dup1	XP_016603528.1/6.3e-247/hypothetical protein PEX2_042430 [Penicillium expansum] >KGO40568.1 hypothetical protein PEXP_070720 [Penicillium expansum] >KGO63043.1 hypothetical protein PEX2_042430 [Penicillium expansum] >KGO66083.1 hypothetical protein PEX1_020490 [Penicillium expansum]	XM_016741518.1/0/Penicillium expansum hypothetical protein (PEX2_042430), partial mRNA	NA	NA	NA	cellular_component:GO:0016021//integral component of membrane;
XM_016741519.1_dup1	XP_016603529.1/0.0e+00/NACHT nucleoside triphosphatase [Penicillium expansum] >KGO40569.1 NACHT nucleoside triphosphatase [Penicillium expansum] >KGO63044.1 NACHT nucleoside triphosphatase [Penicillium expansum] >KGO66084.1 NACHT nucleoside triphosphatase [Penicillium expansum]	XM_016741519.1/0/Penicillium expansum NACHT nucleoside triphosphatase (PEX2_042440), partial mRNA	sp|Q00808|HETE1_PODAS/2.4e-13/Vegetative incompatibility protein HET-E-1 OS=Podospora anserina GN=HET-E1 PE=4 SV=1	cci:CC1G_02654/7.6e-17/ankyrin repeat domain-containing protein 50; K21440 ankyrin repeat domain-containing protein 50	NA	NA
XM_016741520.1_dup1	XP_016603530.1/0.0e+00/Helicase, C-terminal [Penicillium expansum] >KGO63045.1 Helicase, C-terminal [Penicillium expansum]	XM_016741520.1/0/Penicillium expansum Helicase, C-terminal (PEX2_042450), partial mRNA	sp|P31380|FUN30_YEAST/2.3e-39/ATP-dependent helicase FUN30 OS=Saccharomyces cerevisiae (strain ATCC 204508 / S288c) GN=FUN30 PE=1 SV=1	pcs:Pc21g17740/7.9e-61/Pc21g17740; K15711 SWI/SNF-related matrix-associated actin-dependent regulator of chromatin subfamily A3 [EC:3.6.4.- 2.3.2.27]	Hs19923174/1.8e-50/[KL] KOG4439 RNA polymerase II transcription termination factor TTF2/lodestar, DEAD-box superfamily	molecular_function:GO:0005524//ATP binding;GO:0004386//helicase activity;
XM_016741521.1_dup1	XP_016603531.1/0.0e+00/Pyridoxal phosphate-dependent transferase, major region, subdomain 1 [Penicillium expansum] >KGO40573.1 Pyridoxal phosphate-dependent transferase, major region, subdomain 1 [Penicillium expansum] >KGO63046.1 Pyridoxal phosphate-dependent transferase, major region, subdomain 1 [Penicillium expansum] >KGO64531.1 Pyridoxal phosphate-dependent transferase, major region, subdoma…	XM_016741521.1/0/Penicillium expansum Pyridoxal phosphate-dependent transferase, major region, subdomain 1 (PEX2_042460), partial mRNA	NA	afm:AFUA_3G11120/2.6e-06/glutamate decarboxylase; K01580 glutamate decarboxylase [EC:4.1.1.15]	NA	biological_process:GO:0019752//carboxylic acid metabolic process;molecular_function:GO:0016831//carboxy-lyase activity;GO:0016740//transferase activity;GO:0030170//pyridoxal phosphate binding;
XM_016741522.1_dup1	XP_016603532.1/0.0e+00/Glycoside hydrolase, family 31 [Penicillium expansum] >KGO40574.1 Glycoside hydrolase, family 31 [Penicillium expansum] >KGO63047.1 Glycoside hydrolase, family 31 [Penicillium expansum] >KGO70356.1 Glycoside hydrolase, family 31 [Penicillium expansum]	XM_016741522.1/0/Penicillium expansum Glycoside hydrolase, family 31 (PEX2_042470), partial mRNA	sp|Q9US55|GLU2A_SCHPO/2.9e-33/Glucosidase 2 subunit alpha OS=Schizosaccharomyces pombe (strain 972 / ATCC 24843) GN=gls2 PE=3 SV=1	fme:FOMMEDRAFT_16646/9.3e-37/alpha-glucosidase; K05546 mannosyl-oligosaccharide alpha-1,3-glucosidase [EC:3.2.1.207]	HsM7661898/1.1e-38/[GMO] KOG1066 Glucosidase II catalytic (alpha) subunit and related enzymes, glycosyl hydrolase family 31	biological_process:GO:0005975//carbohydrate metabolic process;molecular_function:GO:0004553//hydrolase activity, hydrolyzing O-glycosyl compounds;GO:0030246//carbohydrate binding;
XM_016741523.1_dup1	XP_016603533.1/0.0e+00/Major facilitator superfamily domain, general substrate transporter [Penicillium expansum] >KGO40575.1 Major facilitator superfamily domain, general substrate transporter [Penicillium expansum] >KGO63048.1 Major facilitator superfamily domain, general substrate transporter [Penicillium expansum] >KGO70357.1 Major facilitator superfamily domain, general substrate transporter…	XM_016741523.1/0/Penicillium expansum Major facilitator superfamily domain, general substrate transporter (PEX2_042480), partial mRNA	sp|O74923|YJ7D_SCHPO/1.7e-71/Uncharacterized transporter C757.13 OS=Schizosaccharomyces pombe (strain 972 / ATCC 24843) GN=SPCC757.13 PE=3 SV=1	glz:GLAREA_06521/2.2e-76/MFS general substrate transporter; K08192 MFS transporter, ACS family, allantoate permease	SPCC757.13/3.9e-71/[G] KOG2533 Permease of the major facilitator superfamily	biological_process:GO:0055085//transmembrane transport;cellular_component:GO:0016021//integral component of membrane;
XM_016741524.1_dup1	XP_016603534.1/5.6e-207/hypothetical protein PEX2_042490 [Penicillium expansum] >KGO40576.1 hypothetical protein PEXP_070800 [Penicillium expansum] >KGO63049.1 hypothetical protein PEX2_042490 [Penicillium expansum] >KGO70358.1 hypothetical protein PEX1_022530 [Penicillium expansum]	XM_016741524.1/0/Penicillium expansum hypothetical protein (PEX2_042490), partial mRNA	NA	NA	NA	cellular_component:GO:0005634//nucleus;molecular_function:GO:0000981//RNA polymerase II transcription factor activity, sequence-specific DNA binding;GO:0008270//zinc ion binding;
XM_016741525.1_dup1	XP_016603535.1/6.5e-211/hypothetical protein PEX2_042500 [Penicillium expansum] >KGO40577.1 hypothetical protein PEXP_070810 [Penicillium expansum] >KGO63050.1 hypothetical protein PEX2_042500 [Penicillium expansum] >KGO70359.1 hypothetical protein PEX1_022540 [Penicillium expansum]	XM_016741525.1/0/Penicillium expansum hypothetical protein (PEX2_042500), partial mRNA	NA	aje:HCAG_05302/4.0e-13/hypothetical protein; K18587 ubiquinone biosynthesis protein COQ9	NA	cellular_component:GO:0016021//integral component of membrane;
XM_016741526.1_dup1	CRL26709.1/5.0e-289/Amino acid/polyamine transporter I [Penicillium camemberti]	XM_016741526.1/0/Penicillium expansum Amino acid/polyamine transporter I (PEX2_042510), partial mRNA	sp|P19807|HNM1_YEAST/1.6e-61/Choline transport protein OS=Saccharomyces cerevisiae (strain ATCC 204508 / S288c) GN=HNM1 PE=1 SV=1	ang:ANI_1_326134/2.6e-69/An15g01900; choline transport protein; K19564 choline transport protein	YGL077c/3.5e-61/[E] KOG1289 Amino acid transporters	cellular_component:GO:0016021//integral component of membrane;molecular_function:GO:0015171//amino acid transmembrane transporter activity;
XM_016741527.1_dup1	XP_016603537.1/1.5e-295/Cytochrome P450 [Penicillium expansum] >KGO40579.1 Cytochrome P450 [Penicillium expansum] >KGO63052.1 Cytochrome P450 [Penicillium expansum] >KGO70361.1 Cytochrome P450 [Penicillium expansum]	XM_016741527.1/0/Penicillium expansum Cytochrome P450 (PEX2_042520), partial mRNA	sp|Q6UEH4|AFLU_ASPPU/6.5e-25/Cytodhrome P450 monooxygenase aflU OS=Aspergillus parasiticus (strain ATCC 56775 / NRRL 5862 / SRRC 143 / SU-1) GN=aflU PE=3 SV=1	afm:AFUA_1G04390/7.2e-106/cytochrome P450 monooxygenase; K00493 unspecific monooxygenase [EC:1.14.14.1]	7295226/2.7e-18/[QI] KOG0157 Cytochrome P450 CYP4/CYP19/CYP26 subfamilies	molecular_function:GO:0016705//oxidoreductase activity, acting on paired donors, with incorporation or reduction of molecular oxygen;GO:0020037//heme binding;GO:0005506//iron ion binding;GO:0004497//monooxygenase activity;
XM_016741528.1_dup1	XP_016603538.1/9.9e-187/hypothetical protein PEX2_042530 [Penicillium expansum] >KGO40580.1 hypothetical protein PEXP_070840 [Penicillium expansum] >KGO63053.1 hypothetical protein PEX2_042530 [Penicillium expansum] >KGO70362.1 hypothetical protein PEX1_022570 [Penicillium expansum]	XM_016741528.1/0/Penicillium expansum hypothetical protein (PEX2_042530), partial mRNA	NA	ela:UCREL1_8069/3.7e-18/putative nmral1 protein; K00140 malonate-semialdehyde dehydrogenase (acetylating) / methylmalonate-semialdehyde dehydrogenase [EC:1.2.1.18 1.2.1.27]	NA	NA
XM_016741529.1_dup1	XP_016603539.1/1.8e-135/Short-chain dehydrogenase/reductase SDR [Penicillium expansum] >KGO40581.1 Short-chain dehydrogenase/reductase SDR [Penicillium expansum] >KGO63054.1 Short-chain dehydrogenase/reductase SDR [Penicillium expansum] >KGO70363.1 Short-chain dehydrogenase/reductase SDR [Penicillium expansum]	XM_016741529.1/0/Penicillium expansum Short-chain dehydrogenase/reductase SDR (PEX2_042540), partial mRNA	sp|Q9P7I6|YJNK_SCHPO/2.8e-13/Uncharacterized oxidoreductase C24B10.20 OS=Schizosaccharomyces pombe (strain 972 / ATCC 24843) GN=SPCC24B10.20 PE=3 SV=1	pfy:PFICI_05110/1.3e-07/hypothetical protein; K17644 norsolorinic acid ketoreductase [EC:1.1.1.349]	SPCC24B10.20/6.4e-13/[R] KOG1611 Predicted short chain-type dehydrogenase	NA
XM_016741530.1_dup1	XP_016603540.1/3.6e-192/UbiA prenyltransferase family [Penicillium expansum] >KGO63055.1 UbiA prenyltransferase family [Penicillium expansum]	XM_016741530.1/0/Penicillium expansum UbiA prenyltransferase family (PEX2_042550), partial mRNA	sp|Q5AR21|AUSN_EMENI/1.4e-31/Polyprenyl transferase ausN OS=Emericella nidulans (strain FGSC A4 / ATCC 38163 / CBS 112.46 / NRRL 194 / M139) GN=ausN PE=3 SV=1	vda:VDAG_05836/1.7e-159/para-hydroxybenzoate-polyprenyltransferase; K06125 4-hydroxybenzoate polyprenyltransferase [EC:2.5.1.39]	7299020/3.4e-33/[H] KOG1381 Para-hydroxybenzoate-polyprenyl transferase	cellular_component:GO:0016021//integral component of membrane;molecular_function:GO:0016765//transferase activity, transferring alkyl or aryl (other than methyl) groups;
XM_016741531.1_dup1	XP_016603541.1/0.0e+00/Aldehyde dehydrogenase, C-terminal [Penicillium expansum] >KGO40583.1 Aldehyde dehydrogenase, C-terminal [Penicillium expansum] >KGO63056.1 Aldehyde dehydrogenase, C-terminal [Penicillium expansum] >KGO70365.1 Aldehyde dehydrogenase, C-terminal [Penicillium expansum]	XM_016741531.1/0/Penicillium expansum Aldehyde dehydrogenase, C-terminal (PEX2_042560), partial mRNA	sp|P21228|ALCR_EMENI/5.9e-235/Regulatory protein alcR OS=Emericella nidulans (strain FGSC A4 / ATCC 38163 / CBS 112.46 / NRRL 194 / M139) GN=alcR PE=1 SV=2	pdp:PDIP_11200/8.0e-274/Aldehyde dehydrogenase; K00128 aldehyde dehydrogenase (NAD+) [EC:1.2.1.3]	SPAC9E9.09c/2.9e-173/[C] KOG2450 Aldehyde dehydrogenase	cellular_component:GO:0005634//nucleus;molecular_function:GO:0000981//RNA polymerase II transcription factor activity, sequence-specific DNA binding;GO:0008270//zinc ion binding;GO:0016491//oxidoreductase activity;
XM_016741532.1_dup1	CRL26714.1/8.5e-200/Alcohol dehydrogenase superfamily, zinc-containing [Penicillium camemberti]	XM_016741532.1/0/Penicillium expansum Polyketide synthase, enoylreductase (PEX2_042570), partial mRNA	sp|P08843|ADH1_EMENI/1.1e-188/Alcohol dehydrogenase 1 OS=Emericella nidulans (strain FGSC A4 / ATCC 38163 / CBS 112.46 / NRRL 194 / M139) GN=alcA PE=3 SV=2	pcs:Pc21g22820/1.3e-199/Pc21g22820; K13953 alcohol dehydrogenase, propanol-preferring [EC:1.1.1.1]	YMR083w/4.7e-110/[Q] KOG0023 Alcohol dehydrogenase, class V	molecular_function:GO:0008270//zinc ion binding;GO:0016491//oxidoreductase activity;
XM_016741533.1_dup1	XP_016603543.1/9.6e-102/hypothetical protein PEX2_042580 [Penicillium expansum] >KGO40585.1 hypothetical protein PEXP_070890 [Penicillium expansum] >KGO63058.1 hypothetical protein PEX2_042580 [Penicillium expansum] >KGO70367.1 hypothetical protein PEX1_022620 [Penicillium expansum]	XM_016741533.1/0/Penicillium expansum hypothetical protein (PEX2_042580), partial mRNA	NA	NA	NA	NA
XM_016741534.1_dup1	XP_016603544.1/0.0e+00/hypothetical protein PEX2_042590 [Penicillium expansum] >KGO40586.1 hypothetical protein PEXP_070900 [Penicillium expansum] >KGO63059.1 hypothetical protein PEX2_042590 [Penicillium expansum] >KGO70368.1 hypothetical protein PEX1_022630 [Penicillium expansum]	XM_016741534.1/0/Penicillium expansum hypothetical protein (PEX2_042590), partial mRNA	NA	plj:VFPFJ_07657/8.8e-20/ankyrin repeat domain-containing protein 52; K21440 ankyrin repeat domain-containing protein 50	7301133/5.3e-23/[T] KOG4369 RTK signaling protein MASK/UNC-44	NA
XM_016741535.1_dup1	XP_016603545.1/2.5e-128/hypothetical protein PEX2_042600 [Penicillium expansum] >KGO40587.1 hypothetical protein PEXP_070910 [Penicillium expansum] >KGO48865.1 hypothetical protein PEX1_102350 [Penicillium expansum] >KGO63060.1 hypothetical protein PEX2_042600 [Penicillium expansum]	XM_016741535.1/0/Penicillium expansum hypothetical protein (PEX2_042600), partial mRNA	NA	NA	NA	cellular_component:GO:0016021//integral component of membrane;
XM_016741536.1_dup1	XP_016603546.1/2.0e-159/Glutathione S-transferase/chloride channel, C-terminal [Penicillium expansum] >KGO40588.1 Glutathione S-transferase/chloride channel, C-terminal [Penicillium expansum] >KGO63061.1 Glutathione S-transferase/chloride channel, C-terminal [Penicillium expansum]	XM_016741536.1/0/Penicillium expansum Glutathione S-transferase/chloride channel, C-terminal (PEX2_042610), partial mRNA	NA	yli:YALI0D26191g/8.0e-06/YALI0D26191p; K19475 WAS/WASL-interacting protein	Hs4505285/1.3e-06/[WV] KOG1216 von Willebrand factor and related coagulation proteins	molecular_function:GO:0016740//transferase activity;
XM_016741537.1_dup1	XP_016603547.1/1.9e-148/Aminoglycoside phosphotransferase [Penicillium expansum] >KGO40589.1 Aminoglycoside phosphotransferase [Penicillium expansum] >KGO48867.1 Aminoglycoside phosphotransferase [Penicillium expansum] >KGO63062.1 Aminoglycoside phosphotransferase [Penicillium expansum]	XM_016741537.1/0/Penicillium expansum Aminoglycoside phosphotransferase (PEX2_042620), partial mRNA	NA	ela:UCREL1_5979/4.0e-15/putative arabinan endo- -alpha-l-arabinosidase a protein; K06113 arabinan endo-1,5-alpha-L-arabinosidase [EC:3.2.1.99]	NA	molecular_function:GO:0016740//transferase activity;
XM_016741538.1_dup1	XP_016603548.1/8.2e-217/Phospholipase/carboxylesterase/thioesterase [Penicillium expansum] >KGO40590.1 Phospholipase/carboxylesterase/thioesterase [Penicillium expansum] >KGO48868.1 Phospholipase/carboxylesterase/thioesterase [Penicillium expansum] >KGO63063.1 Phospholipase/carboxylesterase/thioesterase [Penicillium expansum]	XM_016741538.1/0/Penicillium expansum Phospholipase/carboxylesterase/thioesterase (PEX2_042630), partial mRNA	sp|Q4I8Q4|APTH1_GIBZE/3.5e-07/Acyl-protein thioesterase 1 OS=Gibberella zeae (strain PH-1 / ATCC MYA-4620 / FGSC 9075 / NRRL 31084) GN=FGRAMPH1_01T20223 PE=3 SV=1	NA	NA	cellular_component:GO:0016021//integral component of membrane;molecular_function:GO:0016787//hydrolase activity;
XM_016741539.1_dup1	XP_016603549.1/0.0e+00/hypothetical protein PEX2_042640 [Penicillium expansum] >KGO40591.1 hypothetical protein PEXP_070950 [Penicillium expansum] >KGO63064.1 hypothetical protein PEX2_042640 [Penicillium expansum]	XM_016741539.1/0/Penicillium expansum hypothetical protein (PEX2_042640), partial mRNA	NA	NA	NA	NA
XM_016741540.1_dup1	XP_016603550.1/1.7e-222/Aminoglycoside phosphotransferase [Penicillium expansum] >KGO40592.1 Aminoglycoside phosphotransferase [Penicillium expansum] >KGO48870.1 Aminoglycoside phosphotransferase [Penicillium expansum] >KGO63065.1 Aminoglycoside phosphotransferase [Penicillium expansum]	XM_016741540.1/0/Penicillium expansum Aminoglycoside phosphotransferase (PEX2_042650), partial mRNA	NA	NA	NA	molecular_function:GO:0016740//transferase activity;
XM_016741541.1_dup1	XP_016603551.1/3.7e-135/hypothetical protein PEX2_042660 [Penicillium expansum] >KGO40593.1 hypothetical protein PEXP_070970 [Penicillium expansum] >KGO63066.1 hypothetical protein PEX2_042660 [Penicillium expansum]	XM_016741541.1/0/Penicillium expansum hypothetical protein (PEX2_042660), partial mRNA	NA	NA	NA	NA
XM_016741542.1_dup1	XP_016603552.1/7.3e-262/hypothetical protein PEX2_042670 [Penicillium expansum] >KGO40594.1 hypothetical protein PEXP_070980 [Penicillium expansum] >KGO63067.1 hypothetical protein PEX2_042670 [Penicillium expansum]	XM_016741542.1/0/Penicillium expansum hypothetical protein (PEX2_042670), partial mRNA	NA	NA	NA	NA
XM_016741543.1_dup1	XP_016603553.1/0.0e+00/Aminoglycoside phosphotransferase [Penicillium expansum] >KGO40595.1 Aminoglycoside phosphotransferase [Penicillium expansum] >KGO63068.1 Aminoglycoside phosphotransferase [Penicillium expansum]	XM_016741543.1/0/Penicillium expansum Aminoglycoside phosphotransferase (PEX2_042680), partial mRNA	sp|A3GFJ4|AIM9_PICST/1.5e-06/Altered inheritance of mitochondria protein 9, mitochondrial OS=Scheffersomyces stipitis (strain ATCC 58785 / CBS 6054 / NBRC 10063 / NRRL Y-11545) GN=AIM9 PE=3 SV=1	NA	NA	molecular_function:GO:0016740//transferase activity;
XM_016741544.1_dup1	XP_016603554.1/4.3e-45/Ribosomal protein S25 [Penicillium expansum] >KGO40596.1 Ribosomal protein S25 [Penicillium expansum] >KGO48874.1 Ribosomal protein S25 [Penicillium expansum] >KGO63069.1 Ribosomal protein S25 [Penicillium expansum] >KGO74994.1 Ribosomal protein S25 [Penicillium italicum]	XM_016741544.1/2.20608e-149/Penicillium expansum Ribosomal protein S25 (PEX2_042690), partial mRNA	sp|Q7SC06|RS25_NEUCR/7.6e-39/40S ribosomal protein S25 OS=Neurospora crassa (strain ATCC 24698 / 74-OR23-1A / CBS 708.71 / DSM 1257 / FGSC 987) GN=rps-25 PE=3 SV=1	pcs:Pc21g22970/2.4e-42/Pc21g22970; K02975 small subunit ribosomal protein S25e	YGR027c/7.0e-24/[J] KOG1767 40S ribosomal protein S25	cellular_component:GO:0005840//ribosome;
XM_016741545.1_dup1	XP_016603555.1/0.0e+00/Gtr1/RagA G protein [Penicillium expansum] >KGO40597.1 Gtr1/RagA G protein [Penicillium expansum] >KGO48875.1 Gtr1/RagA G protein [Penicillium expansum] >KGO63070.1 Gtr1/RagA G protein [Penicillium expansum]	XM_016741545.1/0/Penicillium expansum Gtr1/RagA G protein (PEX2_042700), partial mRNA	sp|O74544|GTR2_SCHPO/1.2e-85/GTP-binding protein gtr2 OS=Schizosaccharomyces pombe (strain 972 / ATCC 24843) GN=gtr2 PE=3 SV=1	pcs:Pc21g22990/3.7e-169/Pc21g22990; K16186 Ras-related GTP-binding protein C/D	SPCC777.05/2.7e-85/[U] KOG3887 Predicted small GTPase involved in nuclear protein import	molecular_function:GO:0005525//GTP binding;
XM_016741546.1_dup1	XP_016603556.1/0.0e+00/Cobalamin (vitamin B12) biosynthesis CobW-like, C-terminal [Penicillium expansum] >KGO40598.1 Cobalamin (vitamin B12) biosynthesis CobW-like, C-terminal [Penicillium expansum] >KGO48876.1 Cobalamin (vitamin B12) biosynthesis CobW-like, C-terminal [Penicillium expansum] >KGO63071.1 Cobalamin (vitamin B12) biosynthesis CobW-like, C-terminal [Penicillium expansum]	XM_016741546.1/0/Penicillium expansum Cobalamin (vitamin B12) biosynthesis CobW-like, C-terminal (PEX2_042710), partial mRNA	sp|O94317|YH5D_SCHPO/5.4e-07/Uncharacterized serine-rich protein C215.13 OS=Schizosaccharomyces pombe (strain 972 / ATCC 24843) GN=SPBC215.13 PE=1 SV=1	ani:AN2812.2/2.2e-215/hypothetical protein; K14640 solute carrier family 20 (sodium-dependent phosphate transporter)	At1g80480/1.2e-33/[H] KOG2743 Cobalamin synthesis protein	NA
XM_016741547.1_dup1	XP_016603557.1/2.3e-183/Short-chain dehydrogenase/reductase SDR [Penicillium expansum] >KGO40599.1 Short-chain dehydrogenase/reductase SDR [Penicillium expansum] >KGO48877.1 Short-chain dehydrogenase/reductase SDR [Penicillium expansum] >KGO63072.1 Short-chain dehydrogenase/reductase SDR [Penicillium expansum]	XM_016741547.1/0/Penicillium expansum Short-chain dehydrogenase/reductase SDR (PEX2_042720), partial mRNA	sp|A3LXZ3|MKAR_PICST/8.4e-21/Very-long-chain 3-oxoacyl-CoA reductase OS=Scheffersomyces stipitis (strain ATCC 58785 / CBS 6054 / NBRC 10063 / NRRL Y-11545) GN=PICST_79198 PE=3 SV=1	cim:CIMG_11390/2.3e-52/CIMG04755; short chain dehydrogenase/reductase; K10251 17beta-estradiol 17-dehydrogenase / very-long-chain 3-oxoacyl-CoA reductase [EC:1.1.1.62 1.1.1.330]	At1g24470/2.3e-21/[I] LSE1515 A Ketoacyl-CoA reductase	molecular_function:GO:0016491//oxidoreductase activity;
XM_016741548.1_dup1	XP_016603558.1/2.5e-309/Histidine phosphatase superfamily, clade-2 [Penicillium expansum] >KGO40600.1 Histidine phosphatase superfamily, clade-2 [Penicillium expansum] >KGO48878.1 Histidine phosphatase superfamily, clade-2 [Penicillium expansum] >KGO63073.1 Histidine phosphatase superfamily, clade-2 [Penicillium expansum]	XM_016741548.1/0/Penicillium expansum Histidine phosphatase superfamily, clade-2 (PEX2_042730), partial mRNA	sp|Q9USS6|PPA4_SCHPO/8.5e-68/Probable acid phosphatase SPBC4.06 OS=Schizosaccharomyces pombe (strain 972 / ATCC 24843) GN=SPBC4.06 PE=3 SV=1	ang:ANI_1_1446014/6.2e-225/An01g10750; histidine acid phosphatase; K01078 acid phosphatase [EC:3.1.3.2]	SPBC4.06/1.9e-67/[I] KOG3720 Lysosomal & prostatic acid phosphatases	molecular_function:GO:0003993//acid phosphatase activity;
XM_016741549.1_dup1	XP_016603559.1/0.0e+00/hypothetical protein PEX2_042740 [Penicillium expansum] >KGO63074.1 hypothetical protein PEX2_042740 [Penicillium expansum]	XM_016741549.1/0/Penicillium expansum hypothetical protein (PEX2_042740), partial mRNA	sp|P36159|RNZ_YEAST/2.4e-53/Ribonuclease Z OS=Saccharomyces cerevisiae (strain ATCC 204508 / S288c) GN=TRZ1 PE=1 SV=1	pcs:Pc21g23030/0.0e+00/Pc21g23030; K00784 ribonuclease Z [EC:3.1.26.11]	At3g16260/3.7e-54/[R] KOG2121 Predicted metal-dependent hydrolase (beta-lactamase superfamily)	biological_process:GO:0008033//tRNA processing;
XM_016741550.1_dup1	XP_016603560.1/0.0e+00/hypothetical protein PEX2_042750 [Penicillium expansum] >KGO40602.1 hypothetical protein PEXP_071060 [Penicillium expansum] >KGO48880.1 hypothetical protein PEX1_102500 [Penicillium expansum] >KGO63075.1 hypothetical protein PEX2_042750 [Penicillium expansum]	XM_016741550.1/0/Penicillium expansum hypothetical protein (PEX2_042750), partial mRNA	sp|E9EPV1|MBZ11_METRA/2.5e-84/BZIP-type transcription factor MBZ1 OS=Metarhizium robertsii (strain ARSEF 23 / ATCC MYA-3075) GN=MBZ1 PE=2 SV=2	pcs:Pc21g23040/0.0e+00/Pc21g23040; K21452 bZIP-type transcription factor MBZ1	7294427/1.3e-06/[KTDL] KOG2043 Signaling protein SWIFT and related BRCT domain proteins	molecular_function:GO:0003677//DNA binding;GO:0003700//DNA binding transcription factor activity;
XM_016741551.1_dup1	XP_016603561.1/0.0e+00/Molybdenum cofactor synthesis C-terminal [Penicillium expansum] >KGO63076.1 Molybdenum cofactor synthesis C-terminal [Penicillium expansum]	XM_016741551.1/0/Penicillium expansum Molybdenum cofactor synthesis C-terminal (PEX2_042760), partial mRNA	sp|P40024|ARB1_YEAST/1.5e-57/ABC transporter ATP-binding protein ARB1 OS=Saccharomyces cerevisiae (strain ATCC 204508 / S288c) GN=ARB1 PE=1 SV=1	act:ACLA_019200/7.6e-264/molybdopterin cofactor biosynthetic protein; K03639 GTP 3',8-cyclase [EC:4.1.99.22]	Hs22027532/4.1e-122/[H] KOG2876 Molybdenum cofactor biosynthesis pathway protein	biological_process:GO:0006777//Mo-molybdopterin cofactor biosynthetic process;cellular_component:GO:0019008//molybdopterin synthase complex;molecular_function:GO:0046872//metal ion binding;GO:0005524//ATP binding;GO:0051539//4 iron, 4 sulfur cluster binding;GO:0016887//ATPase activity;
XM_016741552.1_dup1	XP_016603562.1/0.0e+00/Potassium transport protein, high-affinity [Penicillium expansum] >KGO40604.1 Potassium transport protein, high-affinity [Penicillium expansum] >KGO63077.1 Potassium transport protein, high-affinity [Penicillium expansum]	XM_016741552.1/0/Penicillium expansum Potassium transport protein, high-affinity (PEX2_042770), partial mRNA	sp|P28569|TRK1_SACUV/8.6e-84/High-affinity potassium transport protein OS=Saccharomyces uvarum GN=TRK1 PE=3 SV=1	fox:FOXG_19345/2.2e-68/hypothetical protein; K03549 KUP system potassium uptake protein	YJL129c/9.7e-83/[P] KOG1341 Na+/K+ transporter	biological_process:GO:0030007//cellular potassium ion homeostasis;cellular_component:GO:0005887//integral component of plasma membrane;molecular_function:GO:0015079//potassium ion transmembrane transporter activity;
XM_016741553.1_dup1	KOS39422.1/0.0e+00/hypothetical protein ACN38_g9742 [Penicillium nordicum]	XM_016741553.1/0/Penicillium expansum Uncharacterized protein family UPF0120 (PEX2_042780), partial mRNA	sp|Q9P7G0|YKY4_SCHPO/3.0e-138/Uncharacterized NOC2 family protein C1142.04 OS=Schizosaccharomyces pombe (strain 972 / ATCC 24843) GN=SPAC1142.04 PE=1 SV=1	ang:ANI_1_1458014/0.0e+00/An01g10820; ribosome assembly protein Noc2; K14833 nucleolar complex protein 2	SPAC1142.04/6.8e-138/[J] KOG2256 Predicted protein involved in nuclear export of pre-ribosomes	NA
XM_016741554.1_dup1	XP_016603564.1/4.0e-132/Vacuolar protein sorting-associated, VPS28, N-terminal [Penicillium expansum] >KGO40606.1 Vacuolar protein sorting-associated, VPS28, N-terminal [Penicillium expansum] >KGO48883.1 Vacuolar protein sorting-associated, VPS28, N-terminal [Penicillium expansum] >KGO63079.1 Vacuolar protein sorting-associated, VPS28, N-terminal [Penicillium expansum]	XM_016741554.1/0/Penicillium expansum Vacuolar protein sorting-associated, VPS28, N-terminal (PEX2_042790), partial mRNA	sp|Q02767|VPS28_YEAST/3.8e-42/Vacuolar protein sorting-associated protein 28 OS=Saccharomyces cerevisiae (strain ATCC 204508 / S288c) GN=VPS28 PE=1 SV=1	pcs:Pc21g23110/9.6e-128/Pc21g23110; K12184 ESCRT-I complex subunit VPS28	YPL065w/8.5e-42/[U] KOG3284 Vacuolar sorting protein VPS28	biological_process:GO:0043328//protein transport to vacuole involved in ubiquitin-dependent protein catabolic process via the multivesicular body sorting pathway;cellular_component:GO:0000813//ESCRT I complex;
XM_016741555.1_dup1	XP_016603565.1/8.8e-194/Vacuolar protein sorting-associated, VPS28 [Penicillium expansum] >KGO40607.1 Vacuolar protein sorting-associated, VPS28 [Penicillium expansum] >KGO48884.1 Vacuolar protein sorting-associated, VPS28 [Penicillium expansum] >KGO63080.1 Vacuolar protein sorting-associated, VPS28 [Penicillium expansum]	XM_016741555.1/0/Penicillium expansum Vacuolar protein sorting-associated, VPS28 (PEX2_042800), partial mRNA	sp|P38347|EFM2_YEAST/8.7e-37/Protein-lysine N-methyltransferase EFM2 OS=Saccharomyces cerevisiae (strain ATCC 204508 / S288c) GN=EFM2 PE=1 SV=1	bfu:BCIN_11g00700/5.2e-07/Bcnnt1; Bcnnt1; K17878 EEF1A N-terminal glycine/lysine methyltransferase [EC:2.1.1.-]	YBR271w/2.0e-36/[A] KOG2793 Putative N2,N2-dimethylguanosine tRNA methyltransferase	NA
XM_016741556.1_dup1	XP_016603566.1/1.2e-133/Vacuolar protein sorting-associated, VPS28 [Penicillium expansum] >KGO40608.1 Vacuolar protein sorting-associated, VPS28 [Penicillium expansum] >KGO48885.1 Vacuolar protein sorting-associated, VPS28 [Penicillium expansum] >KGO63081.1 Vacuolar protein sorting-associated, VPS28 [Penicillium expansum]	XM_016741556.1/0/Penicillium expansum Vacuolar protein sorting-associated, VPS28 (PEX2_042810), partial mRNA	NA	NA	NA	NA
XM_016741557.1_dup1	XP_016603567.1/0.0e+00/Helicase, C-terminal [Penicillium expansum] >KGO40609.1 Helicase, C-terminal [Penicillium expansum] >KGO48886.1 Helicase, C-terminal [Penicillium expansum] >KGO63082.1 Helicase, C-terminal [Penicillium expansum]	XM_016741557.1/0/Penicillium expansum Helicase, C-terminal (PEX2_042820), partial mRNA	sp|Q2UQW3|ROK1_ASPOR/1.8e-286/ATP-dependent RNA helicase rok1 OS=Aspergillus oryzae (strain ATCC 42149 / RIB 40) GN=rok1 PE=3 SV=1	pcs:Pc21g23170/0.0e+00/Pc21g23170; K14779 ATP-dependent RNA helicase DDX52/ROK1 [EC:3.6.4.13]	YGL171w/7.3e-73/[A] KOG0344 ATP-dependent RNA helicase	molecular_function:GO:0005524//ATP binding;GO:0004386//helicase activity;GO:0003676//nucleic acid binding;
XM_016741558.1_dup1	XP_016603568.1/3.2e-97/ATPase, F0 complex, subunit G, mitochondrial [Penicillium expansum] >KGO40610.1 ATPase, F0 complex, subunit G, mitochondrial [Penicillium expansum] >KGO48887.1 ATPase, F0 complex, subunit G, mitochondrial [Penicillium expansum] >KGO63083.1 ATPase, F0 complex, subunit G, mitochondrial [Penicillium expansum]	XM_016741558.1/0/Penicillium expansum ATPase, F0 complex, subunit G, mitochondrial (PEX2_042830), partial mRNA	sp|Q12233|ATPN_YEAST/2.0e-11/ATP synthase subunit g, mitochondrial OS=Saccharomyces cerevisiae (strain ATCC 204508 / S288c) GN=ATP20 PE=1 SV=1	pcs:Pc21g23180/1.4e-94/Pc21g23180; K02140 F-type H+-transporting ATPase subunit g	YPR020w/4.6e-11/[C] KOG4103 Mitochondrial F1F0-ATP synthase, subunit g/ATP20	biological_process:GO:0015986//ATP synthesis coupled proton transport;cellular_component:GO:0000276//mitochondrial proton-transporting ATP synthase complex, coupling factor F(o);molecular_function:GO:0015078//hydrogen ion transmembrane transporter activity;
XM_016741559.1_dup1	XP_016603569.1/4.6e-223/Alcohol dehydrogenase superfamily, zinc-type [Penicillium expansum] >KGO40611.1 Alcohol dehydrogenase superfamily, zinc-type [Penicillium expansum] >KGO48888.1 Alcohol dehydrogenase superfamily, zinc-type [Penicillium expansum] >KGO63084.1 Alcohol dehydrogenase superfamily, zinc-type [Penicillium expansum]	XM_016741559.1/0/Penicillium expansum Alcohol dehydrogenase superfamily, zinc-type (PEX2_042840), partial mRNA	sp|B6HI95|LAD_PENRW/1.6e-217/L-arabinitol 4-dehydrogenase OS=Penicillium rubens (strain ATCC 28089 / DSM 1075 / NRRL 1951 / Wisconsin 54-1255) GN=lad1 PE=1 SV=1	pcs:Pc21g23190/2.3e-216/Pc21g23190; K00008 L-iditol 2-dehydrogenase [EC:1.1.1.14]	CE06215/1.3e-73/[Q] KOG0024 Sorbitol dehydrogenase	biological_process:GO:0019569//L-arabinose catabolic process to xylulose 5-phosphate;molecular_function:GO:0050019//L-arabinitol 4-dehydrogenase activity;GO:0000166//nucleotide binding;GO:0008270//zinc ion binding;GO:0016491//oxidoreductase activity;
XM_016741560.1_dup1	XP_016603570.1/0.0e+00/Glycoside hydrolase, family 31 [Penicillium expansum] >KGO40612.1 Glycoside hydrolase, family 31 [Penicillium expansum] >KGO48889.1 Glycoside hydrolase, family 31 [Penicillium expansum] >KGO63085.1 Glycoside hydrolase, family 31 [Penicillium expansum]	XM_016741560.1/0/Penicillium expansum Glycoside hydrolase, family 31 (PEX2_042850), partial mRNA	sp|B0XNL6|AGDC_ASPFC/0.0e+00/Probable alpha/beta-glucosidase agdC OS=Neosartorya fumigata (strain CEA10 / CBS 144.89 / FGSC A1163) GN=agdC PE=3 SV=1	pcs:Pc21g23200/0.0e+00/Pc21g23200; K01187 alpha-glucosidase [EC:3.2.1.20]	SPAPB24D3.10c/1.7e-148/[G] KOG1065 Maltase glucoamylase and related hydrolases, glycosyl hydrolase family 31	biological_process:GO:0005975//carbohydrate metabolic process;molecular_function:GO:0004553//hydrolase activity, hydrolyzing O-glycosyl compounds;GO:0030246//carbohydrate binding;
XM_016741561.1_dup1	KGO74975.1/2.5e-196/Concanavalin A-like lectin/glucanase, subgroup [Penicillium italicum]	XM_016741561.1/0/Penicillium expansum Concanavalin A-like lectin/glucanase, subgroup (PEX2_042860), partial mRNA	sp|O94317|YH5D_SCHPO/1.2e-27/Uncharacterized serine-rich protein C215.13 OS=Schizosaccharomyces pombe (strain 972 / ATCC 24843) GN=SPBC215.13 PE=1 SV=1	cgr:CAGL0G04125g/7.7e-27/uncharacterized protein; K19898 alpha-agglutinin	YGR189c/9.5e-76/[M] TWOG0096 Xyloglucan endotransglycosylase	NA
XM_016741562.1_dup1	XP_016603572.1/7.2e-274/hypothetical protein PEX2_042870 [Penicillium expansum] >KGO40614.1 hypothetical protein PEXP_071180 [Penicillium expansum] >KGO48891.1 hypothetical protein PEX1_102610 [Penicillium expansum] >KGO63087.1 hypothetical protein PEX2_042870 [Penicillium expansum]	XM_016741562.1/0/Penicillium expansum hypothetical protein (PEX2_042870), partial mRNA	NA	NA	NA	NA
XM_016741563.1_dup1	XP_016603573.1/2.1e-303/Aminoacyl-tRNA synthetase, class II [Penicillium expansum] >KGO40615.1 Aminoacyl-tRNA synthetase, class II [Penicillium expansum] >KGO48892.1 Aminoacyl-tRNA synthetase, class II [Penicillium expansum] >KGO63088.1 Aminoacyl-tRNA synthetase, class II [Penicillium expansum]	XM_016741563.1/0/Penicillium expansum Aminoacyl-tRNA synthetase, class II (PEX2_042880), partial mRNA	sp|O13969|SYTM_SCHPO/4.1e-115/Probable threonine--tRNA ligase, mitochondrial OS=Schizosaccharomyces pombe (strain 972 / ATCC 24843) GN=SPAC24C9.09 PE=3 SV=2	pcs:Pc21g23230/1.1e-293/Pc21g23230; K01868 threonyl-tRNA synthetase [EC:6.1.1.3]	SPAC24C9.09/9.3e-115/[J] KOG1637 Threonyl-tRNA synthetase	biological_process:GO:0006435//threonyl-tRNA aminoacylation;cellular_component:GO:0005737//cytoplasm;molecular_function:GO:0004829//threonine-tRNA ligase activity;GO:0005524//ATP binding;
XM_016741564.1_dup1	OQD93568.1/0.0e+00/hypothetical protein PENSOL_c031G02978 [Penicillium solitum]	XM_016741564.1/0/Penicillium expansum Aldolase-type TIM barrel (PEX2_042890), partial mRNA	sp|P06208|LEU1_YEAST/2.5e-191/2-isopropylmalate synthase OS=Saccharomyces cerevisiae (strain ATCC 204508 / S288c) GN=LEU4 PE=1 SV=1	pcs:Pc21g23240/0.0e+00/Pc21g23240; K01649 2-isopropylmalate synthase [EC:2.3.3.13]	YNL104c/5.8e-191/[E] KOG2367 Alpha-isopropylmalate synthase/homocitrate synthase	biological_process:GO:0009098//leucine biosynthetic process;molecular_function:GO:0003852//2-isopropylmalate synthase activity;
XM_016741565.1_dup1	CRL26766.1/0.0e+00/Coagulation factor 5/8 type, C-terminal [Penicillium camemberti]	XM_016741565.1/0/Penicillium expansum AMP-dependent synthetase/ligase (PEX2_042900), partial mRNA	sp|Q10250|YD22_SCHPO/9.8e-290/Uncharacterized protein C56F8.02 OS=Schizosaccharomyces pombe (strain 972 / ATCC 24843) GN=SPAC56F8.02 PE=4 SV=1	NA	SPAC56F8.02/2.2e-289/[R] KOG3628 Predicted AMP-binding protein	biological_process:GO:0008152//metabolic process;molecular_function:GO:0003824//catalytic activity;
XM_016741566.1_dup1	XP_014538537.1/1.8e-112/40S ribosomal protein S5, putative [Penicillium digitatum Pd1] >XP_016603576.1 Ribosomal protein S5/S7, eukaryotic/archaeal [Penicillium expansum] >EKV18814.1 40S ribosomal protein S5, putative [Penicillium digitatum PHI26] >EKV20924.1 40S ribosomal protein S5, putative [Penicillium digitatum Pd1] >CDM31569.1 40S ribosomal protein S5 [Penicillium roqueforti FM164] >KGO4061…	XM_016741566.1/0/Penicillium expansum Ribosomal protein S5/S7, eukaryotic/archaeal (PEX2_042910), partial mRNA	sp|Q7RVI1|RS5_NEUCR/3.7e-102/40S ribosomal protein S5 OS=Neurospora crassa (strain ATCC 24698 / 74-OR23-1A / CBS 708.71 / DSM 1257 / FGSC 987) GN=rps-5 PE=3 SV=2	pcs:Pc21g23270/1.5e-113/Pc21g23270; K02989 small subunit ribosomal protein S5e	YJR123w/1.3e-83/[J] KOG3291 Ribosomal protein S7	biological_process:GO:0006412//translation;cellular_component:GO:0015935//small ribosomal subunit;molecular_function:GO:0003723//RNA binding;GO:0003735//structural constituent of ribosome;
XM_016741567.1_dup1	OQE20275.1/0.0e+00/hypothetical protein PENFLA_c017G09855 [Penicillium flavigenum]	XM_016741567.1/0/Penicillium expansum putative domain NUC130/133, N-terminal (PEX2_042920), partial mRNA	sp|G0S215|SDA1_CHATD/2.0e-240/Protein SDA1 OS=Chaetomium thermophilum (strain DSM 1495 / CBS 144.50 / IMI 039719) GN=SDA1 PE=3 SV=2	act:ACLA_020320/0.0e+00/SDA1 domain protein; K14856 protein SDA1	SPBC106.14c/6.0e-163/[DZ] KOG2229 Protein required for actin cytoskeleton organization and cell cycle progression	NA
XM_016741568.1_dup1	XP_016603578.1/3.3e-134/Ribonucleotide reductase inhibitor [Penicillium expansum] >KGO40620.1 Ribonucleotide reductase inhibitor [Penicillium expansum] >KGO48897.1 Ribonucleotide reductase inhibitor [Penicillium expansum] >KGO63093.1 Ribonucleotide reductase inhibitor [Penicillium expansum]	XM_016741568.1/0/Penicillium expansum Ribonucleotide reductase inhibitor (PEX2_042930), partial mRNA	NA	NA	NA	NA
XM_016741569.1_dup1	XP_016603579.1/2.4e-51/hypothetical protein PEX2_042940 [Penicillium expansum] >KGO40621.1 hypothetical protein PEXP_071250 [Penicillium expansum] >KGO48898.1 hypothetical protein PEX1_102680 [Penicillium expansum] >KGO63094.1 hypothetical protein PEX2_042940 [Penicillium expansum]	XM_016741569.1/3.73628e-152/Penicillium expansum hypothetical protein (PEX2_042940), partial mRNA	NA	NA	NA	NA
XM_016741570.1_dup1	XP_016603580.1/0.0e+00/Peptidase S15/CocE/NonD, C-terminal [Penicillium expansum] >KGO48899.1 Peptidase S15/CocE/NonD, C-terminal [Penicillium expansum] >KGO63095.1 Peptidase S15/CocE/NonD, C-terminal [Penicillium expansum]	XM_016741570.1/0/Penicillium expansum Peptidase S15/CocE/NonD, C-terminal (PEX2_042950), partial mRNA	NA	pfy:PFICI_07739/5.1e-72/hypothetical protein; K06978 uncharacterized protein	NA	molecular_function:GO:0008239//dipeptidyl-peptidase activity;
XM_016741571.1_dup1	XP_016603581.1/2.0e-173/Dehydrogenase, multihelical [Penicillium expansum] >KGO40623.1 Dehydrogenase, multihelical [Penicillium expansum] >KGO48900.1 Dehydrogenase, multihelical [Penicillium expansum] >KGO63096.1 Dehydrogenase, multihelical [Penicillium expansum]	XM_016741571.1/0/Penicillium expansum Dehydrogenase, multihelical (PEX2_042960), partial mRNA	NA	cmt:CCM_02940/9.4e-72/6-phosphogluconate dehydrogenase 2; K21848 lipid intermediate transporter	At3g25530/1.8e-20/[R] KOG0409 Predicted dehydrogenase	molecular_function:GO:0004616//phosphogluconate dehydrogenase (decarboxylating) activity;GO:0051287//NAD binding;
XM_016741572.1_dup1	XP_016603582.1/1.6e-92/hypothetical protein PEX2_042970 [Penicillium expansum] >KGO48901.1 hypothetical protein PEX1_102710 [Penicillium expansum] >KGO63097.1 hypothetical protein PEX2_042970 [Penicillium expansum]	XM_016741572.1/0/Penicillium expansum hypothetical protein (PEX2_042970), partial mRNA	NA	NA	NA	NA
XM_016741573.1_dup1	XP_016603583.1/0.0e+00/hypothetical protein PEX2_042980 [Penicillium expansum] >KGO40625.1 hypothetical protein PEXP_071290 [Penicillium expansum] >KGO63098.1 hypothetical protein PEX2_042980 [Penicillium expansum]	XM_016741573.1/0/Penicillium expansum hypothetical protein (PEX2_042980), partial mRNA	sp|Q5A4E3|OCH1_CANAL/1.5e-24/Initiation-specific alpha-1,6-mannosyltransferase OS=Candida albicans (strain SC5314 / ATCC MYA-2876) GN=OCH1 PE=3 SV=1	ppa:PAS_chr1-3_0251/6.9e-27/Mannosyltransferase of the cis-Golgi apparatus; K05528 alpha 1,6-mannosyltransferase [EC:2.4.1.232]	NA	NA
XM_016741574.1_dup1	XP_016603584.1/2.2e-121/hypothetical protein PEX2_042990 [Penicillium expansum] >KGO40626.1 hypothetical protein PEXP_071300 [Penicillium expansum] >KGO48903.1 hypothetical protein PEX1_102730 [Penicillium expansum] >KGO63099.1 hypothetical protein PEX2_042990 [Penicillium expansum]	XM_016741574.1/0/Penicillium expansum hypothetical protein (PEX2_042990), partial mRNA	NA	NA	NA	NA
XM_016741575.1_dup1	XP_016603585.1/3.1e-146/protein of unknown function DUF2293 [Penicillium expansum] >KGO40627.1 protein of unknown function DUF2293 [Penicillium expansum] >KGO48904.1 protein of unknown function DUF2293 [Penicillium expansum] >KGO63100.1 protein of unknown function DUF2293 [Penicillium expansum]	XM_016741575.1/0/Penicillium expansum protein of unknown function DUF2293 (PEX2_043000), partial mRNA	NA	NA	NA	NA
XM_016741576.1_dup1	XP_016603586.1/0.0e+00/Zinc finger, PHD-finger [Penicillium expansum] >KGO63101.1 Zinc finger, PHD-finger [Penicillium expansum]	XM_016741576.1/0/Penicillium expansum Zinc finger, PHD-finger (PEX2_043010), partial mRNA	sp|Q9Y7V2|BYE1_SCHPO/9.1e-07/Transcription factor bye1 OS=Schizosaccharomyces pombe (strain 972 / ATCC 24843) GN=bye1 PE=3 SV=3	cne:CNG01770/2.5e-06/transcriptional activator, putative; K14960 COMPASS component SPP1	SPCC645.13/2.1e-06/[K] KOG1634 Predicted transcription factor DATF1, contains PHD and TFS2M domains	molecular_function:GO:0046872//metal ion binding;
XM_016741577.1_dup1	XP_016603587.1/1.4e-186/Tricarboxylate/iron carrier [Penicillium expansum] >KGO40629.1 Tricarboxylate/iron carrier [Penicillium expansum] >KGO48906.1 Tricarboxylate/iron carrier [Penicillium expansum] >KGO63102.1 Tricarboxylate/iron carrier [Penicillium expansum]	XM_016741577.1/0/Penicillium expansum Tricarboxylate/iron carrier (PEX2_043020), partial mRNA	sp|O13793|FSF1_SCHPO/5.9e-102/Probable mitochondrial transport protein fsf1 OS=Schizosaccharomyces pombe (strain 972 / ATCC 24843) GN=fsf1 PE=3 SV=2	sce:YIR019C/4.0e-07/FLO11, MUC1, STA4; Flo11p; K19851 flocculation protein FLO11	YOR271c/1.1e-95/[R] KOG3767 Sideroflexin	cellular_component:GO:0016021//integral component of membrane;GO:0031966//mitochondrial membrane;molecular_function:GO:0015075//ion transmembrane transporter activity;
XM_016741578.1_dup1	XP_016603588.1/1.4e-288/Amidase [Penicillium expansum] >KGO48907.1 Amidase [Penicillium expansum] >KGO63103.1 Amidase [Penicillium expansum]	XM_016741578.1/0/Penicillium expansum Amidase (PEX2_043030), partial mRNA	sp|O94509|GATA_SCHPO/2.9e-28/Glutamyl-tRNA(Gln) amidotransferase subunit A, mitochondrial OS=Schizosaccharomyces pombe (strain 972 / ATCC 24843) GN=SPBC646.03 PE=3 SV=1	cput:CONPUDRAFT_170346/1.3e-38/amidase signature enzyme; K01426 amidase [EC:3.5.1.4]	At3g25660/5.9e-37/[J] KOG1211 Amidases	NA
XM_016741579.1_dup1	XP_016603589.1/0.0e+00/hypothetical protein PEX2_043040 [Penicillium expansum] >KGO40631.1 hypothetical protein PEXP_071350 [Penicillium expansum] >KGO48908.1 hypothetical protein PEX1_102780 [Penicillium expansum] >KGO63104.1 hypothetical protein PEX2_043040 [Penicillium expansum]	XM_016741579.1/0/Penicillium expansum hypothetical protein (PEX2_043040), partial mRNA	sp|Q10156|LKH1_SCHPO/1.8e-118/Dual specificity protein kinase lkh1 OS=Schizosaccharomyces pombe (strain 972 / ATCC 24843) GN=lkh1 PE=1 SV=3	pcs:Pc21g23400/0.0e+00/Pc21g23400; K08287 dual-specificity kinase [EC:2.7.12.1]	SPAC1D4.11c/4.0e-118/[T] KOG0671 LAMMER dual specificity kinases	molecular_function:GO:0005524//ATP binding;GO:0004672//protein kinase activity;
XM_016741580.1_dup1	XP_016603590.1/9.0e-143/Alpha/beta hydrolase fold-1 [Penicillium expansum] >KGO48909.1 Alpha/beta hydrolase fold-1 [Penicillium expansum] >KGO63105.1 Alpha/beta hydrolase fold-1 [Penicillium expansum]	XM_016741580.1/0/Penicillium expansum Alpha/beta hydrolase fold-1 (PEX2_043050), partial mRNA	NA	afm:AFUA_2G14860/4.3e-06/epoxide hydrolase; K01253 microsomal epoxide hydrolase [EC:3.3.2.9]	NA	molecular_function:GO:0016787//hydrolase activity;
XM_016741581.1_dup1	XP_016603591.1/0.0e+00/Transcription initiation factor TFIID component TAF4 [Penicillium expansum] >KGO40633.1 Transcription initiation factor TFIID component TAF4 [Penicillium expansum] >KGO48910.1 Transcription initiation factor TFIID component TAF4 [Penicillium expansum] >KGO63106.1 Transcription initiation factor TFIID component TAF4 [Penicillium expansum]	XM_016741581.1/0/Penicillium expansum Transcription initiation factor TFIID component TAF4 (PEX2_043060), partial mRNA	sp|Q6BSP4|BBP_DEBHA/6.0e-06/Branchpoint-bridging protein OS=Debaryomyces hansenii (strain ATCC 36239 / CBS 767 / JCM 1990 / NBRC 0083 / IGC 2968) GN=BBP PE=3 SV=2	wic:J056_003877/1.5e-06/Protein transport protein SEC31; K14005 protein transport protein SEC31	Hs4826998/1.6e-06/[A] KOG0115 RNA-binding protein p54nrb (RRM superfamily)	biological_process:GO:0006352//DNA-templated transcription, initiation;cellular_component:GO:0005669//transcription factor TFIID complex;molecular_function:GO:0003743//translation initiation factor activity;
XM_016741582.1_dup1	XP_016603592.1/0.0e+00/Pre-mRNA 3'-end-processing endonuclease polyadenylation factor C-term [Penicillium expansum] >KGO48911.1 Pre-mRNA 3'-end-processing endonuclease polyadenylation factor C-term [Penicillium expansum] >KGO63107.1 Pre-mRNA 3'-end-processing endonuclease polyadenylation factor C-term [Penicillium expansum]	XM_016741582.1/0/Penicillium expansum Pre-mRNA 3&apos;-end-processing endonuclease polyadenylation factor C-term (PEX2_043070), partial mRNA	sp|Q4WRC2|YSH1_ASPFU/0.0e+00/Endoribonuclease ysh1 OS=Neosartorya fumigata (strain ATCC MYA-4609 / Af293 / CBS 101355 / FGSC A1100) GN=ysh1 PE=3 SV=1	pdp:PDIP_11640/0.0e+00/Endoribonuclease ysh1; K14403 cleavage and polyadenylation specificity factor subunit 3 [EC:3.1.27.-]	SPAC17G6.16c/3.0e-182/[A] KOG1137 mRNA cleavage and polyadenylation factor II complex, BRR5 (CPSF subunit)	molecular_function:GO:0004519//endonuclease activity;
XM_016741583.1_dup1	KUM64931.1/1.4e-250/hypothetical protein ACN42_g2123 [Penicillium freii]	XM_016741583.1/0/Penicillium expansum Pyridoxal phosphate-dependent transferase, major region, subdomain 2 (PEX2_043080), partial mRNA	sp|O94562|YGD3_SCHPO/2.3e-122/Uncharacterized aminotransferase C1771.03c OS=Schizosaccharomyces pombe (strain 972 / ATCC 24843) GN=SPBC1773.03c PE=3 SV=1	shs:STEHIDRAFT_66883/1.4e-44/acetylornithine aminotransferase; K00823 4-aminobutyrate aminotransferase [EC:2.6.1.19]	SPBC1773.03c/5.3e-122/[E] KOG1404 Alanine-glyoxylate aminotransferase AGT2	NA
XM_016741584.1_dup1	XP_016603594.1/3.8e-169/Signal recognition particle, SRP19 subunit [Penicillium expansum] >KGO48913.1 Signal recognition particle, SRP19 subunit [Penicillium expansum] >KGO63109.1 Signal recognition particle, SRP19 subunit [Penicillium expansum]	XM_016741584.1/0/Penicillium expansum Signal recognition particle, SRP19 subunit (PEX2_043090), partial mRNA	sp|P41922|SEC65_YARLI/3.8e-33/Signal recognition particle SEC65 subunit OS=Yarrowia lipolytica (strain CLIB 122 / E 150) GN=SEC65 PE=3 SV=1	pcs:Pc21g23450/2.5e-162/Pc21g23450; K03105 signal recognition particle subunit SRP19	SPCC126.15c/1.3e-28/[U] KOG3198 Signal recognition particle, subunit Srp19	biological_process:GO:0006614//SRP-dependent cotranslational protein targeting to membrane;cellular_component:GO:0048500//signal recognition particle;molecular_function:GO:0008312//7S RNA binding;
XM_016741585.1_dup1	XP_016603595.1/3.1e-307/Cytochrome P450, E-class, group I [Penicillium expansum] >KGO48914.1 Cytochrome P450, E-class, group I [Penicillium expansum] >KGO63110.1 Cytochrome P450, E-class, group I [Penicillium expansum]	XM_016741585.1/0/Penicillium expansum Cytochrome P450, E-class, group I (PEX2_043100), partial mRNA	sp|W7L9E5|FUM2_GIBM7/2.6e-109/Cytochrome P450 monooxygenase FUM2 OS=Gibberella moniliformis (strain M3125 / FGSC 7600) GN=FUM2 PE=3 SV=1	afv:AFLA_139260/1.4e-91/aflG/ avnA/ ord-1/ cytochrome P450 monooxygenase; K17645 averantin hydroxylase [EC:1.14.14.116]	CE15823/9.7e-27/[Q] KOG0158 Cytochrome P450 CYP3/CYP5/CYP6/CYP9 subfamilies	molecular_function:GO:0016705//oxidoreductase activity, acting on paired donors, with incorporation or reduction of molecular oxygen;GO:0020037//heme binding;GO:0005506//iron ion binding;GO:0004497//monooxygenase activity;
XM_016741586.1_dup1	XP_016603596.1/2.2e-283/hypothetical protein PEX2_043110 [Penicillium expansum] >KGO48915.1 hypothetical protein PEX1_102850 [Penicillium expansum] >KGO63111.1 hypothetical protein PEX2_043110 [Penicillium expansum]	XM_016741586.1/0/Penicillium expansum hypothetical protein (PEX2_043110), partial mRNA	NA	NA	NA	cellular_component:GO:0016021//integral component of membrane;
XM_016741587.1_dup1	XP_016603597.1/9.9e-248/hypothetical protein PEX2_043120 [Penicillium expansum] >KGO48916.1 hypothetical protein PEX1_102860 [Penicillium expansum] >KGO63112.1 hypothetical protein PEX2_043120 [Penicillium expansum]	XM_016741587.1/0/Penicillium expansum hypothetical protein (PEX2_043120), partial mRNA	NA	NA	NA	NA
XM_016741588.1_dup1	XP_016603598.1/4.1e-249/Fatty acid hydroxylase [Penicillium expansum] >KGO48917.1 Fatty acid hydroxylase [Penicillium expansum] >KGO63113.1 Fatty acid hydroxylase [Penicillium expansum]	XM_016741588.1/0/Penicillium expansum Fatty acid hydroxylase (PEX2_043130), partial mRNA	sp|O94298|SUR2_SCHPO/3.6e-56/Sphingolipid C4-hydroxylase sur2 OS=Schizosaccharomyces pombe (strain 972 / ATCC 24843) GN=sur2 PE=3 SV=1	pcs:Pc21g23490/2.0e-234/Pc21g23490; K04713 sphinganine C4-monooxygenase [EC:1.14.18.5]	SPBC887.15c/8.1e-56/[I] KOG0874 Sphingolipid hydroxylase	biological_process:GO:0008610//lipid biosynthetic process;cellular_component:GO:0016021//integral component of membrane;molecular_function:GO:0005506//iron ion binding;GO:0016491//oxidoreductase activity;
XM_016741589.1_dup1	XP_016603599.1/1.3e-103/Translationally controlled tumor protein [Penicillium expansum] >KGO48918.1 Translationally controlled tumor protein [Penicillium expansum] >KGO63114.1 Translationally controlled tumor protein [Penicillium expansum]	XM_016741589.1/0/Penicillium expansum Translationally controlled tumor protein (PEX2_043140), partial mRNA	sp|Q4WRB8|TCTP_ASPFU/6.3e-66/Translationally-controlled tumor protein homolog OS=Neosartorya fumigata (strain ATCC MYA-4609 / Af293 / CBS 101355 / FGSC A1100) GN=AFUA_1G16840 PE=3 SV=1	shs:STEHIDRAFT_141049/5.3e-06/hypothetical protein; K19986 exocyst complex component 8	SPAC1F12.02c/2.6e-27/[DZ] KOG1727 Microtubule-binding protein (translationally controlled tumor protein)	NA
XM_016741590.1_dup1	XP_016603600.1/0.0e+00/Signal recognition particle, SRP19 subunit [Penicillium expansum] >KGO48919.1 Signal recognition particle, SRP19 subunit [Penicillium expansum] >KGO63115.1 Signal recognition particle, SRP19 subunit [Penicillium expansum]	XM_016741590.1/0/Penicillium expansum Signal recognition particle, SRP19 subunit (PEX2_043150), partial mRNA	sp|G3Y415|YANR_ASPNA/2.3e-22/Transcription factor yanR OS=Aspergillus niger (strain ATCC 1015 / CBS 113.46 / FGSC A1144 / LSHB Ac4 / NCTC 3858a / NRRL 328 / USDA 3528.7) GN=yanR PE=1 SV=1	afm:AFUA_3G06740/8.0e-09/C6 transcription factor (Gal4); K09241 transcriptional regulatory protein GAL4	NA	biological_process:GO:0006351//transcription, DNA-templated;cellular_component:GO:0005634//nucleus;molecular_function:GO:0000981//RNA polymerase II transcription factor activity, sequence-specific DNA binding;GO:0003677//DNA binding;GO:0008270//zinc ion binding;
XM_016741591.1_dup1	XP_016603502.1/4.9e-208/putative cyclase [Penicillium expansum] >KGO43903.1 putative cyclase [Penicillium expansum] >KGO63015.1 putative cyclase [Penicillium expansum] >KGO67245.1 putative cyclase [Penicillium expansum]	XM_016741591.1/0/Penicillium expansum putative cyclase (PEX2_043160), partial mRNA	NA	cmt:CCM_06011/9.9e-46/Cornichon; K20368 protein cornichon	7300109/6.2e-06/[E] KOG3627 Trypsin	biological_process:GO:0019441//tryptophan catabolic process to kynurenine;molecular_function:GO:0004061//arylformamidase activity;
XM_016741592.1_dup1	XP_016603503.1/1.6e-248/Major facilitator superfamily domain, general substrate transporter [Penicillium expansum] >KGO43904.1 Major facilitator superfamily domain, general substrate transporter [Penicillium expansum] >KGO63016.1 Major facilitator superfamily domain, general substrate transporter [Penicillium expansum] >KGO67246.1 Major facilitator superfamily domain, general substrate transporte…	XM_016741592.1/0/Penicillium expansum Major facilitator superfamily domain, general substrate transporter (PEX2_043170), partial mRNA	NA	NA	NA	biological_process:GO:0055085//transmembrane transport;cellular_component:GO:0016021//integral component of membrane;
XM_016741593.1_dup1	XP_016603504.1/0.0e+00/hypothetical protein PEX2_043180 [Penicillium expansum] >KGO43905.1 hypothetical protein PEXP_092350 [Penicillium expansum] >KGO63017.1 hypothetical protein PEX2_043180 [Penicillium expansum] >KGO67247.1 hypothetical protein PEX1_035250 [Penicillium expansum]	XM_016741593.1/0/Penicillium expansum hypothetical protein (PEX2_043180), partial mRNA	NA	NA	NA	NA
XM_016741594.1_dup1	XP_016603505.1/0.0e+00/Velvet factor [Penicillium expansum] >KGO43906.1 Velvet factor [Penicillium expansum] >KGO63018.1 Velvet factor [Penicillium expansum]	XM_016741594.1/0/Penicillium expansum Velvet factor (PEX2_043190), partial mRNA	sp|B6H3B2|VEA_PENRW/4.3e-307/Developmental and secondary metabolism regulator veA OS=Penicillium rubens (strain ATCC 28089 / DSM 1075 / NRRL 1951 / Wisconsin 54-1255) GN=velA PE=1 SV=1	NA	NA	NA
[truncated: 13,338 more rows]

## Sheet: Table S5
Table S5 The expression levels of all transcripts in P. expansum
Gene ID	Pe6h-1 (FPKM)	Pe6h-2 (FPKM)	Pe18h-1 (FPKM)	Pe18h-2 (FPKM)
27677741	25.98	27.48	5.7	5.71
27678988	41.47	35.15	12.01	15.01
27675529	35.91	38.26	24.47	22.67
27678018	0.1	0	0	0
27680628	233.3	185.25	6168.26	4650.51
27674092	11.35	9.21	34.51	21.31
27679463	0.26	0.22	0.55	0.64
27676682	160.45	117.53	88.71	84.58
27673393	0.14	0.06	0.47	0.58
27677897	2.77	2.45	3.45	2.29
27680545	36.73	34.79	9.9	9.83
[truncated: 21,635 more rows]

## Sheet: Table S6
Table S6 The differentially expressed transcripts between Pe6h and Pe18h in P. expansum
[truncated: 15,544 more rows]

[truncated: 12 more sheets: Table S7, Table S8, Table S9, Table S10, Table S11, Table S12, Table S13, Table S14, Table S15, Table S16, Table S17, Table S18]
